# Supplementary material for: Differential Proteomic Analysis by iTRAQ Reveals the Mechanism of Pyropia haitanensis Responding to High Temperature Stress
Source: Sci Rep. 2017 Mar 17;7:44734. doi: 10.1038/srep44734 (PMC5356179; doi:10.1038/srep44734)
Supplement: Supplementary Dataset [file srep44734-s2.xls]

## Sheet: S1
Table S1. Overview of iTRAQ experiment
Unused (Conf) Cutoff	Proteins Detected	Proteins Before Grouping	Distinct Peptides	Spectra Identified	% Total Spectra
>2.0 (99)	1264	1504	27031	87945	32.6
>1.3 (95)	1506	1770	28734	90956	33.7
>0.47 (66)	1619	1921	29596	92488	34.3
Cutoff Applied: >0.05 (10%)	1895	2510	32181	97072	36
269614 total spectra,34616 proteins searched(include decoy)

## Sheet: S2
Table S2. Identified Proteins in the iTRAQ experiment
Number	Accession #	Functional annotation	Species	Peptides(95%)	Fold 6h:0h	PValue 6h:0h	Fold 12h:0h	PValue 12h:0h	Fold 24h:0h	PValue 24h:0h	Fold 48h:0h	PValue 48h:0h	Fold 144h:0h	PValue 144h:0h
1	CL146.Contig1	ATP synthase CF1 alpha subunit [Pyropia yezoensis] >gi	Pyropia yezoensis	115	0.8241	0.4116	0.9908	0.404	0.492	0.0182	0.3945	0.0053	0.3565	0.0104
2	CL7763.Contig1	Heat shock protein 70 [Ectocarpus siliculosus]	Ectocarpus siliculosus	43	1.1912	0.3618	1.7378	0.0019	2.1086	0.0001	3.4041	0	4.4055	0
3	CL685.Contig1	RecName: Full=Chaperone protein dnaK; AltName: Full=HSP70; AltName: Full=Heat shock 70 kDa protein; AltName: Full=Heat shock protein 70 >gi|94468062|gb|ABF20063.1| heat shock protein 70 [Pyropia haitanensis]	Pyropia haitanensis	71	1.7061	0.1037	5.7016	0	5.1523	0	3.5645	0	3.4041	0
4	CL6074.Contig1	Presequence protease 1 [Arabidopsis thaliana] >gi	Arabidopsis thaliana	35	0.7311	0.2425	0.8318	0.2485	0.4742	0.0003	0.1514	0	0.3945	0
5	CL2305.Contig1	heat shock protein 70KD [Cryptomonas paramecium] >gi	Cryptomonas paramecium	72	1.4723	0.4344	1.7701	0.0497	3.1623	0	2.1878	0.0004	2.355	0.0006
6	CL6161.Contig1	metalloprotease [Thalassiosira pseudonana CCMP1335] >gi	Thalassiosira pseudonana CCMP1335	54	0.5248	0.0004	0.7047	0.0869	0.3733	0.0001	0.492	0.0008	0.2858	0
7	CL2371.Contig1	Clp protease ATP binding subunit [Pyropia yezoensis] >gi	Pyropia yezoensis	33	0.879	0.4721	0.4786	0.0012	0.4285	0.0001	0.182	0	0.4699	0.0068
8	Unigene1938	RecName: Full=Sulfate adenylyltransferase; AltName: Full=ATP-sulfurylase; AltName: Full=Sulfate adenylate transferase; Short=SAT >gi|53791242|dbj|BAD52446.1| ATP-sulfurylase [Pyropia yezoensis]	Pyropia yezoensis	53	1.5704	0.0153	2.0137	0.0002	2.0701	0	1.2474	0.7404	0.3373	0.0205
9	CL13967.Contig1	phosphoglycerate kinase [Pyropia yezoensis]	Pyropia yezoensis	54	0.8241	0.3587	0.8395	0.8113	0.1282	0	0.4169	0.0002	0.5152	0.0237
10	CL8516.Contig1	cysteine synthase [Porphyra purpurea]	Porphyra purpurea	57	1.5333	0.0375	3.0479	0.0033	3.6644	0.0001	1.3677	0.0161	2.704	0.0007
11	CL2445.Contig1	transketolase [Pyropia yezoensis]	Pyropia yezoensis	57	1.1169	0.418	0.7112	0.1185	0.6855	0.0304	0.3251	0.0001	0.6855	0.2613
12	CL706.Contig1	H+-or Na+-translocating f-type, v-type and A-type ATPase superfamily [Micromonas sp. RCC299] >gi	Micromonas sp. RCC299	65	0.9727	0.8301	0.8872	0.2781	0.9376	0.6444	0.7727	0.7497	1.0186	0.919
13	Unigene1966	fructose-bisphosphate aldolase [Pyropia yezoensis]	Pyropia yezoensis	91	0.7798	0.3722	0.9036	0.204	0.7379	0.2975	0.2168	0.0003	0.4055	0.0063
14	CL7636.Contig1	RecName: Full=Aconitate hydratase, mitochondrial; Short=Aconitase; AltName: Full=Citrate hydro-lyase; Flags: Precursor >gi|600171|gb|AAA80494.1| aconitase [Gracilaria gracilis]	Gracilaria gracilis	35	0.9817	0.8422	1.5276	0.1663	1.0666	0.7447	2.1478	0.0013	1.9231	0.0079
15	CL14963.Contig1	protein disulfide isomerase 1 [Volvox carteri f. nagariensis] >gi	Volvox carteri f. nagariensis	35	2.9648	0.0022	3.8371	0.0005	3.3419	0.0002	4.0551	0	3.8019	0
16	CL116.Contig2	enolase [Arabidopsis lyrata subsp. lyrata] >gi	Arabidopsis lyrata subsp. lyrata	58	1.3932	0.1634	1.5276	0.0206	1.8535	0.005	0.929	0.644	0.5861	0.8806
17	CL4439.Contig1	protein disulfide isomerase2 [Zea mays] >gi	Zea mays	29	2.7542	0.0034	2.6381	0.0002	4.3652	0	3.6983	0	3.767	0
18	Unigene7021	elongation factor Tu [Pyropia yezoensis] >gi	Pyropia yezoensis	108	1.0186	0.0813	0.9462	0.0721	1.0093	0.0524	0.8872	0.0005	0.9204	0.1201
19	CL3448.Contig1	HSP70 [Ascophyllum nodosum]	Ascophyllum nodosum	75	9.1201	0.0204	15.8489	0.008	19.2309	0.0027	21.2814	0.0015	23.5505	0.0005
20	CL13367.Contig1	Os08g0151800 [Oryza sativa Japonica Group] >gi	Oryza sativa Japonica Group	30	1.4723	0.7152	1.7742	0.8347	1.7701	0.6373	2.6991	0.7076	1.2706	0.7833
21	CL9179.Contig1	PEFG, plastid translation elongation factor EF-G [Ectocarpus siliculosus]	Ectocarpus siliculosus	32	1.1376	0.9118	0.6486	0.0106	0.8091	0.1249	0.2032	0	0.413	0.0002
22	CL6587.Contig1	glycine cleavage system p-protein [Micromonas pusilla CCMP1545] >gi	Micromonas pusilla CCMP1545	30	2.2491	0.0009	1.2823	0.4579	1.8197	0.0291	0.9638	0.2271	2.5351	0.0002
23	CL16166.Contig1	chaperonin 60, mitochondrial [Ostreococcus lucimarinus CCE9901] >gi	Ostreococcus lucimarinus CCE9901	27	1.9409	0.035	1.7378	0.0912	2.8576	0.0002	3.1046	0	6.6069	0
24	CL9.Contig1	cell division protein [Pyropia yezoensis] >gi	Pyropia yezoensis	26	0.7943	0.5329	0.5248	0.0701	0.7379	0.5764	0.3802	0.021	0.6026	0.3401
25	CL623.Contig1	phycocyanin beta subunit [Pyropia haitanensis]	Pyropia haitanensis	123	0.7379	0	0.912	0.0258	0.9817	0.8542	0.929	0.2148	0.787	0
26	CL762.Contig1	nitrite reductase [Chlamydomonas reinhardtii] >gi	Chlamydomonas reinhardtii	43	0.5808	0.0005	0.673	0.0009	0.3192	0	0.0488	0	0.0673	0
27	CL16058.Contig1	glyceraldehyde-3-phosphate dehydrogenase subunit A [Pyropia yezoensis] >gi	Pyropia yezoensis	39	1.6144	0.0148	0.7798	0.3804	0.2443	0.0001	0.2489	0.0001	1.4723	0.0601
28	CL9735.Contig1	cytosolic glyceraldehyde 3-phosphate dehydrogenase [Pyropia yezoensis]	Pyropia yezoensis	44	4.4463	0.0007	3.2509	0.1054	4.4463	0.0033	1.3677	0.7719	3.5318	0.004
29	CL15424.Contig1	monodehydroascorbate reductase III [Physcomitrella patens]	Physcomitrella patens	44	1.2134	0.4911	1.0965	0.8945	1.4997	0.008	0.4406	0.0972	1.0765	0.1901
30	CL14136.Contig1	oxygen-evolving enhancer protein [Dixoniella grisea]	Dixoniella grisea	81	0.9908	0.8416	0.9908	0.7287	1.0093	0.2507	0.9727	0.3098	0.9462	0.9631
31	CL2773.Contig1	peptidyl-prolyl cis-trans isomerase [Zea mays] >gi	Zea mays	47	0.9204	0.7021	1.1169	0.738	1.1912	0.169	0.5861	0.5013	1.2706	0.1833
32	CL10413.Contig1	allophycocyanin alpha subunit [Porphyra purpurea] >gi	Porphyra purpurea	58	0.2858	0.0117	0.6486	0.3707	0.7178	0.7319	0.3873	0.8574	0.3373	0.1063
33	CL6508.Contig1	elongation factor 2 [Pyropia yezoensis]	Pyropia yezoensis	23	1.8707	0.0001	1.1803	0.2619	1.5849	0.0011	0.6026	0.468	1.3552	0.0509
34	CL13617.Contig1	glutamate dehydrogenase [Pyropia yezoensis]	Pyropia yezoensis	33	1.5276	0.0914	1.9409	0.1093	2.6546	0.0005	1.406	0.0527	2.9648	0.0001
35	CL2256.Contig1	phosphoribulokinase [Galdieria sulphuraria]	Galdieria sulphuraria	46	1.1376	0.2771	0.879	0.6566	0.7727	0.731	0.1472	0.0012	0.7379	0.3545
36	CL13864.Contig1	choline dehydrogenase [Ectocarpus siliculosus]	Ectocarpus siliculosus	28	0.7178	0.1518	0.863	0.4491	0.3698	0.0001	0.4055	0.0001	0.3436	0.0001
37	CL16122.Contig1	G-strand telomere-binding protein [Prorocentrum minimum]	Prorocentrum minimum	43	0.5349	0.7594	1.406	0.2102	1.6596	0.0218	1.2342	0.0042	1.7219	0.0744
38	CL11546.Contig1	chloroplast sedoheptulose-1,7-bisphosphatase [Pyropia yezoensis] >gi	Pyropia yezoensis	53	0.787	0.2085	0.912	0.2938	0.6982	0.3285	0.5916	0.061	0.3436	0.0109
39	CL9779.Contig1	RecName: Full=Ferredoxin--NADP reductase, cyanelle; Short=FNR; Flags: Precursor >gi|18100|emb|CAA47015.1| ferredoxin--NADP(+) reductase [Cyanophora paradoxa]	Cyanophora paradoxa	46	1.0568	0.5054	0.7379	0.0591	0.8017	0.3757	0.2512	0.0093	0.3837	0.3299
40	CL5972.Contig1	phycobilisome 31.8kD linker polypeptide [Griffithsia japonica]	Griffithsia japonica	61	0.909	0.2699	1.1376	0.5055	0.7656	0.4272	0.5808	0.5477	0.6252	0.9254
41	CL2285.Contig1	fructose-bisphosphate aldolase [Phytophthora infestans T30-4] >gi	Phytophthora infestans T30-4	41	1.4723	0.4906	0.7656	0.195	1.9953	0.0465	0.7311	0.0624	1.6144	0.2962
42	CL10271.Contig1	diaminopimelate decarboxylase [Zea mays]	Zea mays	21	1.0471	0.5456	0.8872	0.8099	0.7244	0.3786	0.4487	0.0013	0.3945	0.0001
43	CL2355.Contig1	RecName: Full=V-type proton ATPase catalytic subunit A; Short=V-ATPase subunit A; AltName: Full=V-ATPase 69 kDa subunit; AltName: Full=Vacuolar proton pump subunit alpha >gi|576659|gb|AAA85820.1| V-ATPase A subunit [Cyanidium caldarium]	Cyanidium caldarium	27	1.1912	0.4472	0.673	0.1037	1.6144	0.0537	1.2706	0.1	2.3768	0
44	CL11622.Contig1	cytosolic triosephosphate isomerase [Euglena intermedia]	Euglena intermedia	23	1.2823	0.1489	1	0.8471	1.0965	0.4654	0.6138	0.093	0.5495	0.0224
45	CL4065.Contig1	H+-or Na+-translocating f-type, v-type and A-type ATPase superfamily [Micromonas sp. RCC299] >gi	Micromonas sp. RCC299	34	0.9727	0.9523	1	0.4522	0.955	0.967	1.0864	0.0958	0.4325	0.7513
46	CL6111.Contig1	hsp90 [Hemiselmis andersenii] >gi	Hemiselmis andersenii	23	2.9923	0.0001	2.2699	0.0186	3.0479	0.0082	4.6132	0	7.7268	0
47	CL13891.Contig1	FAD linked oxidase family protein [Arabidopsis lyrata subsp. lyrata] >gi	Arabidopsis lyrata subsp. lyrata	25	1.3428	0.0719	1.406	0.5071	1.1588	0.0496	0.955	0.1335	1.2942	0.0107
48	CL9796.Contig1	COG0436: Aspartate/tyrosine/aromatic aminotransferase (ISS) [Ostreococcus tauri] >gi	Ostreococcus tauri	25	3.3113	0.0001	1.7061	0.0965	2.1478	0.0064	1.2823	0.1307	2.3768	0.0007
49	Unigene6064	RecName: Full=Elongation factor 1-alpha C; Short=EF-1-alpha C >gi|476155|gb|AAA61793.1| EF1-alpha [Porphyra purpurea]	Porphyra purpurea	44	1.888	0.002	1.5136	0.0371	1.8535	0.006	1.4859	0.0289	2.4434	0.0002
50	CL2269.Contig1	COP-II coat subunit [Chlamydomonas reinhardtii] >gi	Chlamydomonas reinhardtii	18	1.1272	0.4726	1.1695	0.2807	0.6368	0.2063	1.1272	0.2754	1.0765	0.545
51	CL15795.Contig1	Peroxyredoxin [Ectocarpus siliculosus]	Ectocarpus siliculosus	56	1.6596	0.2142	1.8197	0.1692	1.5276	0.212	1.0864	0.9607	0.3664	0.8683
52	CL14277.Contig1	aspartate aminotransferase [Thalassiosira pseudonana CCMP1335] >gi	Thalassiosira pseudonana CCMP1335	28	1.3062	0.7122	1.0471	0.9524	0.8395	0.3585	0.5445	0.0063	0.2582	0.0015
53	CL2392.Contig1	Os01g0328700 [Oryza sativa Japonica Group] >gi	Oryza sativa Japonica Group	17	1.3804	0.9954	1.7061	0.0969	1.7378	0.2106	1.0864	0.7198	1.8707	0.0427
54	CL12446.Contig1	Os06g0196600 [Oryza sativa Japonica Group] >gi	Oryza sativa Japonica Group	20	1.2023	0.6175	1.7378	0.0819	1.1376	0.779	1.0666	0.8066	1.9055	0.0187
55	CL9102.Contig1	lipoxygenase [Porphyra purpurea]	Porphyra purpurea	16	1.1066	0.8342	1.3677	0.543	1.7061	0.0195	0.8318	0.4829	0.9376	0.4452
56	CL9492.Contig1	type II secretory pathway family [Micromonas sp. RCC299] >gi	Micromonas sp. RCC299	18	1.1272	0.414	0.7311	0.0808	0.4425	0.2005	0.1991	0.0137	0.8017	0.216
57	CL8233.Contig1	probable high CO2 inducible periplasmic protein [Ectocarpus siliculosus]	Ectocarpus siliculosus	30	2.8314	0	1.3428	0.0791	2.2909	0	1.5276	0.0011	0.4786	0.1345
58	CL448.Contig1	photosystem II 47 kDa protein [Pyropia yezoensis] >gi	Pyropia yezoensis	20	1.7701	0.0008	0.9036	0.6624	1.1482	0.0521	0.6194	0.6803	0.8395	0.2483
59	CL14187.Contig1	GDP-D-mannose 3',5'-epimerase [Arabidopsis lyrata subsp. lyrata] >gi	Arabidopsis lyrata subsp. lyrata	40	1.0568	0.507	1.6749	0.0124	1.1482	0.5056	1.1376	0.5358	0.8166	0.4742
60	CL9836.Contig1	threonine synthase [Chlamydomonas reinhardtii] >gi	Chlamydomonas reinhardtii	29	0.8091	0.4949	0.9462	0.9952	0.7516	0.2747	0.3373	0.0053	0.631	0.1
61	CL12134.Contig1	inorganic pyrophosphatase [Chlamydomonas reinhardtii] >gi	Chlamydomonas reinhardtii	43	0.929	0.5548	1.1272	0.6623	0.871	0.9748	0.5395	0.0844	0.7379	0.2755
62	CL3660.Contig1	RecName: Full=V-type proton ATPase subunit B; Short=V-ATPase subunit B; AltName: Full=Vacuolar proton pump subunit B >gi|576661|gb|AAA85821.1| V-ATPase B subunit [Cyanidium caldarium]	Cyanidium caldarium	25	1.9231	0.0599	1.1169	0.7175	2.0893	0.0399	1.7061	0.2168	3.3419	0.0003
63	CL4838.Contig1	oxidoreductase, NAD-binding, myo-inositol 2-dehydrogenase [Ectocarpus siliculosus]	Ectocarpus siliculosus	32	0.787	0.3674	1.2589	0.1141	0.8872	0.6507	0.631	0.2992	0.2965	0.0009
64	CL14566.Contig1	heat shock 70 kDa protein, mitochondrial precursor [Phytophthora infestans T30-4] >gi	Phytophthora infestans T30-4	24	1.7539	0.4291	2.729	0.001	3.3729	0.0001	3.4041	0.0013	3.767	0
65	CL15240.Contig1	D-3-phosphoglycerate dehydrogenase [Blastocystis hominis]	Blastocystis hominis	27	5.4954	0.0003	2.6792	0.0846	3.9084	0.0028	2.355	0.0349	3.9084	0.0016
66	CL6543.Contig1	plastid Clp protease precursor [Karenia brevis]	Karenia brevis	15	1.1482	0.1978	2.3335	0.0011	1.5996	0.143	2.355	0.0032	4.6132	0
67	CL5132.Contig1	actin [Pyropia yezoensis]	Pyropia yezoensis	32	1.2521	0.8353	1.1138	0.6155	0.8664	0.4475	1.1912	0.8269	2.0324	0.3196
68	CL8.Contig1	R-phycoerythrin gamma subunit [Corallina officinalis]	Corallina officinalis	22
69	CL16072.Contig1	dihydroxy-acid dehydratase [Paulinella chromatophora] >gi	Paulinella chromatophora	27	0.9817	0.8804	1.3804	0.1432	0.9462	0.7126	0.4325	0.304	1.1803	0.4053
70	CL11710.Contig1	transaldolase [Thalassiosira pseudonana CCMP1335] >gi	Thalassiosira pseudonana CCMP1335	26	3.1623	0.0544	2.2909	0.0617	2.8314	0.0156	0.8166	0.4268	5.2	0.0003
71	CL2248.Contig1	acetohydroxy acid isomeroreductase [Chlamydomonas reinhardtii] >gi	Chlamydomonas reinhardtii	29	1.4191	0.2728	0.8766	0.4545	0.9817	0.3142	0.6607	0.0735	1.2706	0.6589
72	CL5996.Contig1	glycine cleavage system, T protein [Chlamydomonas reinhardtii] >gi	Chlamydomonas reinhardtii	28	1.3677	0.3549	2.248	0.2578	1.8707	0.086	0.7178	0.9896	1.7378	0.1838
73	CL2585.Contig1	transducin family protein [Arabidopsis lyrata subsp. lyrata] >gi	Arabidopsis lyrata subsp. lyrata	18	0.8318	0.626	1.4322	0.0789	1.3932	0.1479	0.9462	0.8246	0.2466	0.0016
74	CL2564.Contig1	transketolase [Pyropia yezoensis]	Pyropia yezoensis	16	2.0893	0.1056	0.7727	0.684	1.7219	0.0762	1.5417	0.0518	3.5645	0.0007
75	CL2403.Contig1	bifunctional 3-phosphoadenosine 5-phosphosulfate synthetase 2 [Zea mays] >gi	Zea mays	22	1	0.9015	0.7586	0.0739	0.2051	0	0.3048	0	0.1528	0
76	CL3196.Contig1	pyruvate kinase [Ectocarpus siliculosus]	Ectocarpus siliculosus	18	2.0701	0.0535	1.4723	0.9233	1.888	0.0296	1.0471	0.7405	1.803	0.1306
77	CL2243.Contig1	aspartate semialdehyde dehydrogenase [Chlamydomonas reinhardtii] >gi	Chlamydomonas reinhardtii	24	0.8872	0.4013	0.929	0.9089	0.5297	0.0217	0.263	0.0997	0.6668	0.6276
78	CL9129.Contig1	the t-complex beta chaperonin-like protein [Thalassiosira pseudonana CCMP1335] >gi	Thalassiosira pseudonana CCMP1335	17	0.7311	0.3907	1.6097	0.6659	0.8395	0.456	1.4859	0.0922	1.4322	0.0564
79	CL2385.Contig1	NADH dehydrogenase (ubiquinone) [Ectocarpus siliculosus]	Ectocarpus siliculosus	18	0.9638	0.7447	0.7698	0.6151	0.7943	0.4077	0.4476	0.6661	2.0701	0.0056
80	CL3232.Contig1	Os02g0125100 [Oryza sativa Japonica Group] >gi	Oryza sativa Japonica Group	21	0.3873	0	0.7727	0.0565	0.1368	0	0.0904	0	0.1306	0
81	CL2461.Contig1	RecName: Full=Tubulin beta chain; AltName: Full=Beta-tubulin >gi|29150706|gb|AAO64445.1| beta-tubulin [Pyropia yezoensis]	Pyropia yezoensis	26	1.1849	0.9761	1.6144	0.1136	1.5136	0.0086	1.2589	0.1591	2.2491	0.0013
82	CL14211.Contig1	fructose-bisphosphatase [Pyropia yezoensis]	Pyropia yezoensis	18	1.0666	0.5653	0.8954	0.9138	1.0093	0.763	0.4613	0.0357	0.3631	0.0081
83	CL2211.Contig1	3-Phosphoshikimate 1-Carboxyvinyltransferase [Ectocarpus siliculosus]	Ectocarpus siliculosus	20	0.9817	0.8813	1.0186	0.4495	0.4169	0.0232	0.7656	0.9456	1.3677	0.0778
84	Unigene1990	sulfite reductase [Porphyra purpurea]	Porphyra purpurea	23	0.7516	0.1529	1.1695	0.78	0.8551	0.245	0.4897	0.0045	0.2377	0.0013
85	CL4849.Contig1	plastid protoporphyrinogen oxidase [Amaranthus tuberculatus]	Amaranthus tuberculatus	20	1.2823	0.3764	0.5687	0.4503	0.955	0.8665	0.6982	0.3753	1.6444	0.0535
86	CL11118.Contig1	LOC100284619 [Zea mays] >gi	Zea mays	20	0.863	0.435	1.0375	0.9257	0.8551	0.4241	0.3908	0.0231	0.597	0.0542
87	CL1069.Contig1	CPRD8 protein [Vigna unguiculata]	Vigna unguiculata	18	1.9806	0.0086	1.6252	0.028	2.3914	0.0002	2.2909	0.0157	3.3729	0.0118
88	CL15248.Contig1	enolase [Zea mays] >gi	Zea mays	21	0.9462	0.8058	1.3062	0.4474	1.4454	0.1043	0.912	0.9852	0.9036	0.9195
89	CL148.Contig3	CPN60 protein [Guillardia theta]	Guillardia theta	17	0.451	0.7852	1.0067	0.5143	0.4064	0.8897	1.5136	0.2179	1.556	0.3285
90	CL11684.Contig1	Phycobilisome rod-core linker polypeptide [Pyropia yezoensis] >gi	Pyropia yezoensis	47	1.3062	0.0511	0.4406	0.0069	1.2134	0.0275	0.4446	0.4923	2.0324	0.0009
91	Pre.55	Os02g0115900 [Oryza sativa Japonica Group] >gi	Oryza sativa Japonica Group	22	1.8365	0.0116	2.1086	0.0013	3.9811	0	5.2	0	4.4875	0
92	CL2381.Contig1	phosphoglycerate kinase [Chondrus crispus]	Chondrus crispus	19	1.406	0.0736	1.1695	0.1455	1.3062	0.0499	0.9638	0.7588	0.5702	0.0199
93	CL12994.Contig1	S-Adenosyl-Methionine synthetase [Ectocarpus siliculosus]	Ectocarpus siliculosus	19	2.0324	0.001	0.787	0.5084	1.4588	0.0545	0.863	0.7021	1.5849	0.0273
94	CL4323.Contig1	glutamate-1-semialdehyde 2,1-aminomutase [Chlorella variabilis]	Chlorella variabilis	36	1.0186	0.9139	1.0568	0.5871	0.2938	0.0092	0.207	0.0061	0.3698	0.0538
95	CL13065.Contig1	serine hydroxymethyltransferase [Chlamydomonas reinhardtii] >gi	Chlamydomonas reinhardtii	18	1.0568	0.6333	0.9376	0.7292	1.0186	0.4219	0.7379	0.6125	0.8954	0.4598
96	CL9264.Contig1	eukaryotic initiation factor 4A [Ectocarpus siliculosus]	Ectocarpus siliculosus	13	1.4588	0.0894	0.9376	0.8564	1.1066	0.2265	1.2134	0.1625	1.7061	0.0012
97	CL10251.Contig1	trypsin-like serine protease [Thalassiosira pseudonana CCMP1335] >gi	Thalassiosira pseudonana CCMP1335	23	0.8395	0.4855	1.0186	0.9544	0.4487	0.0004	0.2805	0	0.1138	0.0001
98	CL11820.Contig1	Chain A, X-Ray Structure Of Gene Product From Arabidopsis Thaliana At5g02240 >gi|56554665|pdb|1XQ6|B Chain B, X-Ray Structure Of Gene Product From Arabidopsis Thaliana At5g02240 >gi|60594214|pdb|1YBM|A Chain A, X-Ray Structure Of Selenomethionyl Gene Product From Arabidopsis Thaliana At5g02240 In Space Group P21212 >gi|60594215|pdb|1YBM|B Chain B, X-Ray Structure Of Selenomethionyl Gene Product F…	All	28	1.0093	0.9935	1.2823	0.4933	1.1912	0.3779	1.0093	0.4385	0.8395	0.3284
99	Unigene1928	14-3-3-like protein GF14 psi [Arabidopsis thaliana] >gi	Arabidopsis thaliana	20	1.7701	0.0086	0.871	0.7094	3.3729	0.0001	1.5417	0.4464	3.3113	0.0003
100	CL12505.Contig1	photosystem II Q [Galdieria sulphuraria]	Galdieria sulphuraria	36	0.8166	0.4555	0.8017	0.539	0.6855	0.5803	0.3467	0.0721	0.2911	0.0291
101	CL3637.Contig1	phosphoglucomutase [Arabidopsis thaliana] >gi	Arabidopsis thaliana	14	1.7061	0.0092	1.1169	0.6746	1.556	0.0354	0.6792	0.2577	1.2023	0.4657
102	CL11976.Contig1	hfc136 [Hemiselmis andersenii] >gi	Hemiselmis andersenii	17	1.2023	0.7521	0.871	0.971	1.4723	0.2152	0.863	0.5372	0.9638	0.9159
103	Unigene8083	isocitrate dehydrogenase, NADP-dependent, mitochondrial [Volvox carteri f. nagariensis] >gi	Volvox carteri f. nagariensis	19	1.1803	0.817	1.1803	0.6479	1.1376	0.3805	1.0765	0.9748	1.2823	0.5593
104	CL13202.Contig1	geranylgeranyl hydrogenase [Glycine max]	Glycine max	14	0.7516	0.117	0.9376	0.9408	0.5808	0.0108	0.2032	0.0011	0.3192	0.0004
105	Unigene6082	myo-inositol dehydrogenase precursor [Galdieria sulphuraria]	Galdieria sulphuraria	22	1.2134	0.6421	1.2359	0.4323	1.1588	0.5695	0.912	0.8645	0.3105	0.0123
106	CL2322.Contig1	alanine-glyoxylate transaminase [Chlamydomonas reinhardtii] >gi	Chlamydomonas reinhardtii	25	1.4859	0.0064	1.1695	0.2019	0.3499	0.0024	0.2512	0.0017	0.4529	0.0114
107	CL14713.Contig1	carboxyl-terminal protease [Ectocarpus siliculosus]	Ectocarpus siliculosus	14	1.2023	0.222	1.1066	0.7476	0.7727	0.4818	1	0.4398	0.7586	0.4939
108	CL16008.Contig1	Os03g0151800 [Oryza sativa Japonica Group] >gi	Oryza sativa Japonica Group	20	1.1803	0.8207	1.3183	0.7968	1.3804	0.5844	1.7701	0.1269	1.888	0.1621
109	CL15944.Contig1	metacaspase type II [Volvox carteri f. nagariensis] >gi	Volvox carteri f. nagariensis	17	1.2246	0.1096	1.4454	0.0095	0.6081	0.0569	0.4446	0.0479	0.5012	0.1333
110	CL8.Contig3	cbbx [Hemiselmis andersenii] >gi	Hemiselmis andersenii	17	0.9817	0.8939	0.8872	0.2224	0.4571	0.0006	0.6026	0.0219	0.5346	0.0028
111	CL2510.Contig1	At1g63770 [Arabidopsis thaliana] >gi	Arabidopsis thaliana	14	1.1695	0.1836	0.7798	0.5039	1.2023	0.5517	0.6252	0.5134	0.8954	0.7883
112	CL6011.Contig1	catalase [Pyropia yezoensis]	Pyropia yezoensis	31	0.5248	0.0929	0.94	0.451	1.7061	0.0011	1.2706	0.2695	2.7542	0
113	CL10303.Contig1	serine hydroxymethyltransferase [Volvox carteri f. nagariensis] >gi	Volvox carteri f. nagariensis	13	0.4285	0.0315	0.929	0.7122	0.955	0.7265	0.4365	0.0435	0.7178	0.4555
114	CL2338.Contig1	D-3-phosphoglycerate dehydrogenase [Zea mays] >gi	Zea mays	17	0.8954	0.8069	0.7112	0.5101	0.8318	0.6534	0.4018	0.2411	0.6427	0.2467
115	CL9288.Contig1	Heat shock protein 90 [Ectocarpus siliculosus]	Ectocarpus siliculosus	15	1.1588	0.1402	0.9727	0.5166	2.0512	0.0129	1.9231	0.1089	5.7016	0
116	CL1231.Contig1	Ribose-5-phosphate isomerase [Ectocarpus siliculosus]	Ectocarpus siliculosus	24	0.3532	0.0029	0.8954	0.3502	0.7798	0.9908	0.5702	0.0244	0.4406	0.0245
117	CL862.Contig1	photosystem II cytochrome c550 [Pyropia yezoensis] >gi	Pyropia yezoensis	40	0.3105	0.033	1.1376	0.9629	0.9908	0.3774	0.6668	0.7741	0.4246	0.1188
118	CL2324.Contig1	S-adenosyl-L-homocysteine hydrolase [Chlorella variabilis]	Chlorella variabilis	19	2.3335	0.0007	1.4723	0.2106	1.9588	0.0115	1.6749	0.0573	2.4434	0.001
119	CL2573.Contig1	gamma 31 kDa subunit of phycoerythrin precursor [Aglaothamnion neglectum]	Aglaothamnion neglectum	25	0.8395	0.5946	0.6792	0.1218	0.4875	0.0185	0.6081	0.0377	0.3221	0.0008
120	CL2495.Contig1	fructose-1,6-bisphosphate aldolase [Chlamydomonas reinhardtii] >gi	Chlamydomonas reinhardtii	20	1.1272	0.4731	0.7047	0.4404	0.955	0.5039	0.2333	0.0115	0.3733	0.0373
121	CL2276.Contig1	oxidoreductase NAD-binding domain-containing protein [Arabidopsis lyrata subsp. lyrata] >gi	Arabidopsis lyrata subsp. lyrata	20	1.3062	0.1847	0.7311	0.2554	1.0965	0.3963	0.7379	0.9649	0.8872	0.9371
122	CL10220.Contig1	Galactokinase (Galactose kinase) [Ectocarpus siliculosus]	Ectocarpus siliculosus	15	2.8576	0.0193	2.9376	0.0098	1.977	0.4298	3.6644	0.0019	3.7325	0.0048
123	CL16098.Contig1	chloroplast-localized protein [Nicotiana benthamiana]	Nicotiana benthamiana	25	0.7586	0.2991	0.6368	0.1141	0.6081	0.1899	0.6486	0.2687	0.4487	0.0931
124	CL7844.Contig1	cytosolic glucose-6-phosphate isomerase [Chondrus crispus]	Chondrus crispus	13	1.5417	0.0287	1.5417	0.0259	1.5704	0.0577	1.2134	0.1825	2.0137	0.0022
125	CL14924.Contig1	dihydrolipoamide dehydrogenase [Ectocarpus siliculosus]	Ectocarpus siliculosus	15	0.912	0.7025	0.8472	0.5272	0.6427	0.3102	0.6486	0.3479	0.6486	0.2522
126	CL8945.Contig1	inosine-5'-monophosphate dehydrogenase 2 [Phytophthora infestans T30-4] >gi	Phytophthora infestans T30-4	13	0.787	0.3856	0.9727	0.9447	0.3837	0.0126	0.4571	0.0827	0.7516	0.4594
127	CL2546.Contig1	UDP-glucose 4-epimerase [Phaeodactylum tricornutum CCAP 1055/1] >gi	Phaeodactylum tricornutum CCAP 1055/1	15	1.8365	0.0063	1.3305	0.3814	1.803	0.0123	1.556	0.1863	2.1086	0.0214
128	CL291.Contig1	stress-induced protein sti1-like protein (ISS) [Ostreococcus tauri] >gi	Ostreococcus tauri	18	0.871	0.4194	3.3419	0	1.4454	0.2383	2.5823	0	2.2909	0.0001
129	CL2793.Contig1	Os01g0817700 [Oryza sativa Japonica Group] >gi	Oryza sativa Japonica Group	14	0.7727	0.1247	1.0568	0.685	0.7656	0.3096	0.6792	0.1577	0.5105	0.0068
130	CL14239.Contig1	38 kDa ribosome-associated protein precursor [Ectocarpus siliculosus]	Ectocarpus siliculosus	20	1.4454	0.135	1.2023	0.6847	0.7112	0.9612	0.7586	0.4592	0.9036	0.8111
131	CL2382.Contig1	AIR synthase-related protein [Chlamydomonas reinhardtii] >gi	Chlamydomonas reinhardtii	12	1.5996	0.0428	0.8107	0.0188	1.8707	0.0091	0.5123	0.2866	1.7061	0.0899
132	CL2389.Contig1	aldehyde dehydrogenase [Micromonas sp. RCC299] >gi	Micromonas sp. RCC299	16	1.3183	0.4777	1.1667	0.064	0.863	0.8558	0.4831	0.3911	0.1472	0.0079
133	CL13172.Contig1	Serine type protease, similar to Protease Do-like 1, chloroplast precursor [Ectocarpus siliculosus]	Ectocarpus siliculosus	18	1.6596	0.2903	1.3062	0.6984	2.1086	0.0779	2.9107	0.0143	3.8371	0.0017
134	CL1092.Contig1	quinone oxidoreductase [Fragaria x ananassa]	Fragaria x ananassa	18	2.7797	0.0059	1.0864	0.7203	1.556	0.1044	0.8318	0.4623	0.879	0.7584
135	CL337.Contig2	Leucyl aminopeptidase [Ectocarpus siliculosus]	Ectocarpus siliculosus	19	0.9908	0.9822	1.0471	0.9943	1.0375	0.839	0.9638	0.8571	1.5849	0.0403
136	CL5377.Contig1	10-formyltetrahydrofolate synthetase [Populus trichocarpa] >gi	Populus trichocarpa	11	2.2909	0.0037	1.8365	0.0185	0.9908	0.8983	1.6904	0.0302	1.9055	0.0044
137	Unigene1999	asparagine synthetase4 [Zea mays] >gi	Zea mays	13	1.1376	0.9519	1.0186	0.4505	0.871	0.2192	0.6194	0.0927	1.1803	0.7193
138	CL14288.Contig1	Uroporphyrinogen decarboxylase, chloroplast precursor [Ectocarpus siliculosus]	Ectocarpus siliculosus	13	1.0666	0.2617	0.7311	0.9418	0.8091	0.1695	0.5649	0.3926	0.7447	0.8469
139	CL2202.Contig1	elongation factor 1-beta [Zea mays] >gi	Zea mays	21	1	0.7651	0.7379	0.2878	1.028	0.9559	0.4018	0.1387	0.7656	0.7518
140	CL9645.Contig1	allophycocyanin beta 18 subunit [Pyropia yezoensis] >gi	Pyropia yezoensis	41	0.207	0.004	0.6194	0.1149	0.8395	0.7922	0.912	0.9911	0.5395	0.2525
141	CL10839.Contig1	phosphoribosylaminoimidazolecarboxamide formyltransferase/IMP cyclohydrolase [Paulinella chromatophora] >gi	Paulinella chromatophora	19	0.912	0.531	0.955	0.9093	0.6026	0.0462	0.3981	0.0982	0.9727	0.8742
142	CL4372.Contig1	polyamine oxidase [Hordeum vulgare subsp. vulgare] >gi	Hordeum vulgare subsp. vulgare	18	2.7797	0	0.7447	0.6296	2.0512	0.0006	1.4191	0.0455	1.3183	0.0249
143	CL206.Contig2	mitochondrial processing peptidase [Solanum tuberosum]	Solanum tuberosum	14	0.8954	0.613	0.9727	0.9238	0.9908	0.7803	1.0864	0.2558	0.787	0.3197
144	CL4942.Contig1	Indole-3-glycerol-phosphate synthase [Ectocarpus siliculosus]	Ectocarpus siliculosus	13	1.8535	0.2506	1.7378	0.0904	1.3677	0.5839	0.7379	0.605	1.2942	0.3963
145	CL11640.Contig1	methionine aminopeptidase [Chlamydomonas reinhardtii] >gi	Chlamydomonas reinhardtii	12	0.7244	0.819	1.3263	0.932	1.0765	0.3558	0.9376	0.6229	0.6368	0.5234
146	CL5639.Contig1	succinoaminoimidazolecarboximide ribonucleotide synthetase [Thalassiosira pseudonana CCMP1335] >gi	Thalassiosira pseudonana CCMP1335	14	0.7943	0.4468	0.981	0.3637	0.5916	0.502	0.7516	0.9622	1.2134	0.3147
147	CL3234.Contig1	UDP-glucose pyrophosphorylase [Gracilaria lemaneiformis]	Gracilaria lemaneiformis	12	1.3552	0.0763	0.9817	0.6695	1.0965	0.8465	0.6982	0.0955	1.2823	0.2733
148	CL15026.Contig1	ascorbate peroxidase [Galdieria sulphuraria]	Galdieria sulphuraria	36	0.5702	0.2624	0.9908	0.8362	0.863	0.571	0.1644	0.0105	0.7244	0.584
149	CL12261.Contig1	oxidoreductase, short chain dehydrogenase [Ectocarpus siliculosus]	Ectocarpus siliculosus	14	0.6194	0.4681	1.1912	0.155	1.4454	0.0183	0.9204	0.2701	1.0765	0.3429
150	CL2279.Contig1	branched chain amino acid aminotransferase [Ectocarpus siliculosus]	Ectocarpus siliculosus	12	0.8617	0.2035	0.9817	0.2799	1.3428	0.0893	0.7656	0.6624	1.5276	0.0826
151	CL12221.Contig1	Os05g0536200 [Oryza sativa Japonica Group] >gi	Oryza sativa Japonica Group	15	1	0.9126	0.9376	0.7787	1.2359	0.4828	1.0965	0.62	1.7539	0.194
152	CL289.Contig1	hydroxymethyltransferase (ISS) [Ostreococcus tauri] >gi	Ostreococcus tauri	13	2.1878	0.0694	0.879	0.9898	1.977	0.0129	0.787	0.524	1.9055	0.0104
153	CL10093.Contig1	Os04g0376500 [Oryza sativa Japonica Group] >gi	Oryza sativa Japonica Group	12	1.3075	0.5708	1.169	0.1069	1.2905	0.2308	1.1982	0.8151	0.8091	0.6802
154	CL4833.Contig1	chloroplast ATP sythase gamma [Pavlova lutheri]	Pavlova lutheri	13	1.5849	0.2191	0.6427	0.0589	1.2359	0.8813	0.5495	0.0387	1.7219	0.1771
155	CL13146.Contig1	cytosolic malate dehydrogenase [Triticum aestivum]	Triticum aestivum	20	0.7943	0.4995	0.9036	0.9319	0.8551	0.3325	0.9908	0.549	0.7047	0.5122
156	CL12405.Contig1	RecName: Full=Phosphomannomutase; AltName: Full=LePMM >gi|90762137|gb|ABD97872.1| phosphomannomutase [Solanum lycopersicum]	Solanum lycopersicum	12	0.929	0.5725	0.9727	0.9247	1.0666	0.4253	0.8166	0.4919	0.597	0.045
157	CL2374.Contig1	eukaryotic initiation factor 2A [Ectocarpus siliculosus]	Ectocarpus siliculosus	11	1.0093	0.9717	1.3359	0.3503	0.597	0.5513	0.7447	0.2738	0.2421	0.0101
158	CL3612.Contig1	Cytochrome b6-f complex iron-sulfur subunit [Ectocarpus siliculosus]	Ectocarpus siliculosus	19	0.52	0.2691	0.9462	0.7498	0.4018	0.1677	0.2805	0.0424	0.4699	0.1642
159	CL13751.Contig1	L-galactose dehydrogenase [Prunus persica]	Prunus persica	15	1.3428	0.2837	1.4191	0.4282	1.2359	0.2728	1.7378	0.0397	1.2942	0.138
160	CL12204.Contig1	glutathione reductase [Ulva fasciata]	Ulva fasciata	11	1.3183	0.5506	1.4723	0.5032	1.6444	0.0794	0.5916	0.92	1.2474	0.4202
161	CL2548.Contig1	RHD3a, RHD3/Sey1 family GTPase involved in the ER-to-Golgi traffic [Ectocarpus siliculosus]	Ectocarpus siliculosus	12	0.871	0.3334	0.5754	0.0344	0.9727	0.7848	0.6918	0.2929	0.5702	0.1831
162	CL12776.Contig1	cytochrome f [Pyropia yezoensis] >gi	Pyropia yezoensis	13	0.673	0.1198	0.5546	0.0904	1.0186	0.2517	0.631	0.8996	0.8954	0.6338
163	CL14698.Contig1	elongation factor Tu (ISS) [Ostreococcus tauri] >gi	Ostreococcus tauri	13	1.0093	0.9408	0.929	0.6406	0.4487	0.0313	0.9376	0.8547	1	0.9931
164	CL2350.Contig1	voltage-dependent anion channel protein2 [Zea mays] >gi	Zea mays	14	1.1066	0.7313	1.2314	0.2185	1.1066	0.5505	1.1066	0.48	2.2699	0.0113
165	CL1748.Contig1	RecName: Full=Ribulose bisphosphate carboxylase large chain; Short=RuBisCO large subunit >gi|34393789|dbj|BAC84937.1| ribulose 1,5-bisphosphate carboxylase/oxygenase large subunit [Pyropia haitanensis]	Pyropia haitanensis	21	1.7378	0.0157	0.9036	0.712	1.2823	0.1833	0.787	0.112	1.0471	0.3562
166	Unigene390	enoyl-(acyl-carrier-protein) reductase (NADH) [Paulinella chromatophora] >gi	Paulinella chromatophora	12	0.4786	0.1091	1.0375	0.7649	1.0471	0.9153	0.1247	0.0083	0.5754	0.135
167	CL16622.Contig1	Os05g0230900 [Oryza sativa Japonica Group] >gi	Oryza sativa Japonica Group	13	2.2909	0.1145	1.4322	0.3217	2.0701	0.1145	1.0765	0.5418	0.5495	0.9803
168	Unigene6051	C1, subunit of the circadian RNA-binding protein CHLAMY 1 [Chlamydomonas reinhardtii] >gi	Chlamydomonas reinhardtii	15	0.6486	0.2	1.1066	0.6347	0.9376	0.5294	1.0965	0.423	0.6607	0.2331
169	CL5869.Contig1	myo-inositol dehydrogenase precursor [Galdieria sulphuraria]	Galdieria sulphuraria	13	1.3804	0.6226	1.2942	0.6833	1.1588	0.7123	0.6918	0.0815	0.8318	0.3177
170	Unigene5740	photosystem I subunit II [Pyropia yezoensis] >gi	Pyropia yezoensis	59	0.3981	0.0973	0.7586	0.6786	0.8551	0.8556	1.0471	0.7485	0.8166	0.8962
171	CL2581.Contig1	dihydrodipicolinate reductase family protein (ISS) [Ostreococcus tauri] >gi	Ostreococcus tauri	12	1.1588	0.87	1.3804	0.5329	0.6546	0.4014	1.4191	0.5776	1.0375	0.9982
172	CL614.Contig1	cytosolic ascorbate peroxidase [Pyropia haitanensis]	Pyropia haitanensis	18	0.4974	0.1114	1.3677	0.4001	1.1803	0.8014	0.6918	0.4708	1.0186	0.9675
173	CL2576.Contig1	GDP-D-mannose pyrophosphorylase [Glycine max]	Glycine max	13	1	0.9362	1.2823	0.3273	1.5849	0.0817	1.2474	0.427	0.871	0.886
174	CL9961.Contig1	PHB2 [Nicotiana benthamiana]	Nicotiana benthamiana	15	0.7798	0.2068	0.8625	0.1351	0.6368	0.254	0.9501	0.5295	0.879	0.881
175	CL2209.Contig1	protein heat shock protein [Phaeodactylum tricornutum CCAP 1055/1] >gi	Phaeodactylum tricornutum CCAP 1055/1	17	1.5136	0.1822	1.3428	0.7981	1.4588	0.5142	1.8365	0.1037	2.7542	0.0077
176	CL11569.Contig1	JHL07K02.9 [Jatropha curcas]	Jatropha curcas	18	0.8395	0.5423	0.9568	0.3041	0.7586	0.4711	0.4093	0.0227	0.2051	0.0004
177	CL2857.Contig1	manganese superoxide dismutase [Pyropia haitanensis]	Pyropia haitanensis	16	0.6792	0.3119	1.2823	0.7468	1.7539	0.2244	1.6749	0.4686	1.2942	0.3164
178	CL15323.Contig1	cyclophilin-like protein [Pfiesteria piscicida] >gi	Pfiesteria piscicida	35	2.0893	0.1278	3.7485	0.0296	3.4995	0.0146	2.7542	0.0218	1	0.2862
179	CL10714.Contig1	glucose-6-phosphate 1-dehydrogenase [Phytophthora infestans T30-4] >gi	Phytophthora infestans T30-4	13	1.0555	0.12	0.9136	0.2936	1.8535	0.0465	0.7586	0.7223	1.3428	0.2551
180	CL14041.Contig1	glutathione reductase [Zinnia violacea]	Zinnia violacea	14	1.3552	0.2163	1.3552	0.2144	1.3062	0.1791	0.9727	0.9427	0.9638	0.5349
181	CL15059.Contig1	Receptor of activated protein kinase C 1A, component of 40S small ribosomal subunit [Ostreococcus lucimarinus CCE9901] >gi	Ostreococcus lucimarinus CCE9901	16	1.9231	0.019	0.9477	0.1861	1.8707	0.0202	0.8241	0.2647	1.8535	0.0541
182	CL5984.Contig1	COG0667: Predicted oxidoreductases (ISS) [Ostreococcus tauri] >gi	Ostreococcus tauri	13	1.2823	0.3726	0.7047	0.1596	1.3305	0.2027	0.5105	0.1216	1	0.3923
183	CL2803.Contig1	ferredoxin [Pyropia yezoensis] >gi	Pyropia yezoensis	20	0.9638	0.7842	1.3932	0.6588	0.8017	0.8349	0.4169	0.8273	0.3436	0.5104
184	CL12094.Contig1	Os07g0170000 [Oryza sativa Japonica Group] >gi	Oryza sativa Japonica Group	20	2.4889	0.2388	2.2909	0.3022	4.0551	0.0133	4.1687	0.0681	4.2855	0.04
185	CL13504.Contig1	UDP-D-glucose dehydrogenase [Gossypium hirsutum]	Gossypium hirsutum	12	1.2474	0.5119	1.0122	0.2743	1.3428	0.4204	1.4322	0.3184	1.1803	0.7243
186	CL15839.Contig1	ATP phosphoribosyl transferase (ISS) [Ostreococcus tauri] >gi	Ostreococcus tauri	11	1.0093	0.4163	1.3428	0.4104	0.6252	0.4862	0.2911	0.0289	0.8241	0.2266
187	CL568.Contig1	glutathione peroxidase [Griffithsia japonica]	Griffithsia japonica	14	0.6982	0.27	1.0864	0.8736	0.8395	0.3474	0.8954	0.8235	0.6368	0.1587
188	CL339.Contig1	Probable membrane-associated 30 kDa protein, chloroplast precursor [Ectocarpus siliculosus]	Ectocarpus siliculosus	18	0.8091	0.4337	1.1169	0.5377	0.912	0.9494	1.0666	0.5091	1.3804	0.1411
189	Unigene8143	phytoene desaturase [Paulinella chromatophora] >gi	Paulinella chromatophora	11	0.871	0.4443	0.6252	0.0946	0.7379	0.2422	0.3436	0.007	0.5808	0.043
190	CL203.Contig1	Os06g0173100 [Oryza sativa Japonica Group] >gi	Oryza sativa Japonica Group	10	2.307	0.2704	1.4683	0.5744	1.1287	0.0285	1.0375	0.3767	0.8166	0.5939
191	CL12055.Contig1	myo-inositol dehydrogenase precursor [Galdieria sulphuraria]	Galdieria sulphuraria	13	0.8733	0.1907	0.8764	0.2758	0.8318	0.2434	0.8318	0.7749	1.0965	0.5387
192	CL114.Contig1	peptidase [Micromonas sp. RCC299] >gi	Micromonas sp. RCC299	9	0.6668	0.1162	1.2589	0.2726	1.2823	0.4762	0.8472	0.8794	0.6368	0.2916
193	CL11399.Contig1	Zn-dependent hydrolases of the beta-lactamase fold [Brachypodium sylvaticum]	Brachypodium sylvaticum	11	1.028	0.8012	1.3804	0.5458	1.4454	0.2013	1.3428	0.0201	2.6792	0.0436
194	CL2362.Contig1	Trigger factor (TF) [Ectocarpus siliculosus]	Ectocarpus siliculosus	11	0.879	0.9788	0.9462	0.8124	0.3597	0.0081	0.278	0.0032	0.2965	0.0011
195	CL15759.Contig1	chloroplast clp protease P [Ectocarpus siliculosus]	Ectocarpus siliculosus	18	0.597	0.1585	1.1376	0.6355	0.8166	0.95	0.8146	0.0705	1	0.6848
196	CL6931.Contig1	delta-aminolevulinic acid dehydratase [Cyanidioschyzon merolae]	Cyanidioschyzon merolae	15	0.5495	0.245	0.871	0.3438	0.5445	0.0762	0.4487	0.0951	1.1169	0.9661
197	CL7016.Contig1	OSIGBa0132E09-OSIGBa0108L24.1 [Oryza sativa Indica Group]	Oryza sativa Indica Group	13	1.2134	0.1864	1.0375	0.5889	1.3804	0.1528	0.8551	0.7841	1.0666	0.6086
198	CL12795.Contig1	glucose-6-phosphate 1-dehydrogenase [Phytophthora infestans T30-4] >gi	Phytophthora infestans T30-4	10	1.2823	0.1511	1.2706	0.4711	1.5996	0.0198	1.0471	0.4925	1.2023	0.1872
199	CL16169.Contig1	chloroplast fructose-1,6-bisphosphatase [Pyropia yezoensis]	Pyropia yezoensis	16	1.0864	0.7007	0.8318	0.1851	1.0471	0.7458	0.4875	0.009	0.5346	0.02
200	Unigene4829	chaperonin complex component [Volvox carteri f. nagariensis] >gi	Volvox carteri f. nagariensis	9	1.0765	0.8716	1.4723	0.3312	0.9376	0.52	1.2474	0.7076	2.0512	0.0511
201	CL14449.Contig1	alcohol dehydrogenase class III [Solanum lycopersicum] >gi	Solanum lycopersicum	12	1.1803	0.7304	1.4997	0.3033	1.2589	0.9302	0.912	0.7953	1.3677	0.4927
202	CL13594.Contig1	adenosine kinase isoform 1T-like protein [Solanum tuberosum]	Solanum tuberosum	11	0.8318	0.7175	0.7447	0.3896	1.2246	0.4372	0.3664	0.1093	0.2831	0.0367
203	CL9783.Contig1	seryl-tRNA synthetase [Arabidopsis thaliana] >gi	Arabidopsis thaliana	13	1.8707	0.0846	1.4588	0.7981	1.5276	0.3665	1.5417	0.645	1.803	0.1389
204	CL12026.Contig1	galactose-1-phosphate uridylyltransferase [Gracilaria gracilis]	Gracilaria gracilis	11	1.2134	0.3823	1.6749	0.2477	1.9231	0.1167	1.556	0.0664	2.0324	0.0942
205	CL1010.Contig1	peptidyl-prolyl cis-trans isomerase, cyclophilin-type [Chlamydomonas reinhardtii] >gi	Chlamydomonas reinhardtii	12	0.7656	0.267	0.7112	0.3106	1.0093	0.9948	0.5702	0.2103	0.4285	0.3099
206	CL463.Contig1	Os08g0191200 [Oryza sativa Japonica Group] >gi	Oryza sativa Japonica Group	9	1.1695	0.4682	1.1482	0.4005	0.7047	0.2921	0.9376	0.8073	1.0864	0.4071
207	CL16087.Contig1	4-hydroxy-3-methylbut-2-en-1-yl diphosphate synthase [Paulinella chromatophora] >gi	Paulinella chromatophora	9	0.7047	0.1161	0.8551	0.8208	0.3162	0.001	0.1786	0.0021	0.3192	0.0003
208	CL6377.Contig1	phycobillisome linker protein [Pyropia yezoensis] >gi	Pyropia yezoensis	11	1.7865	0.0015	0.787	0.9331	0.8954	0.4257	0.7112	0.5822	1.3428	0.0729
209	Unigene4468	Os08g0541400 [Oryza sativa Japonica Group] >gi	Oryza sativa Japonica Group	14	0.8318	0.9467	1	0.8531	0.863	0.8258	0.4613	0.9529	0.6486	0.9297
210	CL8145.Contig1	DEAD box helicase [Ectocarpus siliculosus]	Ectocarpus siliculosus	9	1.2246	0.38	0.7096	0.6329	0.5346	0.9008	1.5136	0.298	0.5754	0.0553
211	CL4748.Contig1	TUDOR-SN protein 1 [Arabidopsis thaliana] >gi	Arabidopsis thaliana	10	0.7203	0.3207	1.1588	0.6447	1.5996	0.6609	0.849	0.3874	1.3552	0.7235
212	CL5825.Contig1	Os03g0121700 [Oryza sativa Japonica Group] >gi	Oryza sativa Japonica Group	23	0.8472	0.5031	1.1376	0.9434	1.0093	0.8772	0.8954	0.8643	0.4966	0.047
213	CL11679.Contig1	possibly a phosphatase from the CbbY protein family [Thalassiosira pseudonana CCMP1335] >gi	Thalassiosira pseudonana CCMP1335	19	0.9462	0.9039	1.0186	0.8267	1.2474	0.4666	0.9908	0.7719	0.3631	0.2281
214	CL14497.Contig1	elongation factor 1-gamma 3 [Zea mays]	Zea mays	9	1.5417	0.1127	0.7656	0.3064	1.7219	0.076	0.7943	0.9445	1.4191	0.1291
215	CL12336.Contig1	lactate/malate dehydrogenase family protein [Arabidopsis thaliana] >gi	Arabidopsis thaliana	22	0.863	0.7908	1.0093	0.6021	0.7727	0.9683	0.1675	0.0458	0.2489	0.0876
216	CL10291.Contig1	RecName: Full=Acetylglutamate kinase; AltName: Full=N-acetyl-L-glutamate 5-phosphotransferase; AltName: Full=NAG kinase; Short=AGK	All	15	1.3628	0.992	0.9727	0.5977	1.9933	0.2294	1.5704	0.0458	2.729	0.0004
217	CL6189.Contig1	glycosyltransferase family 35 protein [Micromonas pusilla CCMP1545] >gi	Micromonas pusilla CCMP1545	8	1.3062	0.229	0.9817	0.6237	1.3677	0.3458	0.5152	0.0823	1.888	0.0226
218	CL16280.Contig1	30S ribosomal protein S1 [Paulinella chromatophora] >gi	Paulinella chromatophora	16	0.9817	0.4736	0.6026	0.1438	0.6081	0.0583	0.413	0.3335	0.6855	0.1049
219	CL12147.Contig1	R-phycoerythrin gamma subunit [Corallina officinalis]	Corallina officinalis	12	1.0765	0.9841	0.6081	0.105	0.7379	0.5081	0.9908	0.8974	0.7379	0.4812
220	Unigene6013	Molecular chaperones GRP78/BiP/KAR2, HSP70 superfamily [Ectocarpus siliculosus]	Ectocarpus siliculosus	12	1.0568	0.6627	1.1272	0.2573	1.5849	0.0386	1.5276	0.0591	1.8707	0.0094
221	CL9985.Contig1	RecName: Full=Photosystem II 12 kDa extrinsic protein, chloroplastic; AltName: Full=PS II complex 12 kDa extrinsic protein; AltName: Full=PSII-U; Flags: Precursor >gi|32401031|gb|AAP80721.1| photosystem II 12kD extrinsic protein [Griffithsia japonica]	Griffithsia japonica	26	0.1704	0.0034	0.5808	0.1398	1.0666	0.7921	0.413	0.147	0.1923	0.0407
222	CL11376.Contig1	Haloacid dehalogenase-like hydrolase [Ectocarpus siliculosus]	Ectocarpus siliculosus	8	0.7047	0.1696	0.7178	0.1119	0.6194	0.0278	0.2679	0.0001	0.1038	0.0002
223	CL2348.Contig1	NADP-thioredoxin reductase C precursor [Hordeum vulgare]	Hordeum vulgare	9	0.9727	0.6836	0.8577	0.2376	0.3873	0.0292	0.3532	0.0341	0.2249	0.0038
224	CL1077.Contig1	41 kDa flavoprotein [Scytosiphon lomentaria]	Scytosiphon lomentaria	11	1.2706	0.1996	1.4741	0.9368	1.3552	0.1337	0.9908	0.7689	0.7244	0.1701
225	CL13599.Contig1	Os10g0369900 [Oryza sativa Japonica Group] >gi	Oryza sativa Japonica Group	16	12.2462	0.0021	16.5959	0.0001	15.8489	0.0004	15.2757	0.0003	13.3045	0.0109
226	CL2480.Contig1	N-acetyl-gamma-glutamyl-phosphate reductase, C-terminal part [Ectocarpus siliculosus]	Ectocarpus siliculosus	10	0.3467	0.0027	0.9604	0.104	0.4365	0.039	0.5395	0.1053	0.8551	0.1351
227	CL12656.Contig1	Os07g0212200 [Oryza sativa Japonica Group] >gi	Oryza sativa Japonica Group	11	1.1376	0.8646	0.7727	0.1699	0.7447	0.0503	0.8091	0.0656	0.4246	0.0028
228	CL10400.Contig1	Trans-2-enoyl-CoA reductase, mitochondrial precursor [Ectocarpus siliculosus]	Ectocarpus siliculosus	13	0.9204	0.694	1.1588	0.745	0.6918	0.5974	0.5861	0.1671	0.4487	0.0442
229	CL30.Contig3	RecName: Full=Tubulin alpha chain >gi|416222|dbj|BAA03955.1| alpha-tubulin [Chlorella vulgaris]	Chlorella vulgaris	11	2.512	0.6308	1.1695	0.6098	2.4586	0.4321	1.977	0.2631	1.8365	0.333
230	CL5049.Contig1	Os05g0562300 [Oryza sativa Japonica Group] >gi	Oryza sativa Japonica Group	9	1.0085	0.4838	1.3183	0.168	1.1376	0.4071	0.6855	0.7101	0.2249	0.0142
231	CL372.Contig1	translation initiation factor 2 [Pyropia yezoensis] >gi	Pyropia yezoensis	9	1.1695	0.2272	1.0471	0.6915	0.9727	0.7077	1.0186	0.7817	0.7379	0.7612
232	Unigene1978	gps2 [Hemiselmis andersenii] >gi	Hemiselmis andersenii	9	1.4588	0.2564	1.6749	0.0514	2.2284	0.0155	1.9953	0.0237	2.5119	0.0109
233	CL10964.Contig1	Serine protease-like protein; Two of the three residues in the serine protease H/D/S charge relay triad are replaced in this protein by G-98 and P-247, suggesting that it is not a serine protease [Porphyra purpurea]	Porphyra purpurea	26	1.6559	0.0194	1.3104	0.592	3.6983	0.0086	6.6681	0.0005	3.4674	0.0013
234	CL14894.Contig1	triosephosphate isomerase [Pyropia yezoensis]	Pyropia yezoensis	22	1.1482	0.6164	0.8017	0.6176	0.879	0.7862	0.3565	0.021	0.4742	0.0621
235	CL2239.Contig1	MGC53673 protein (ISS) [Ostreococcus tauri] >gi	Ostreococcus tauri	10	1.7219	0.2211	0.7244	0.3582	1.1066	0.4007	0.6252	0.2634	1.7701	0.0893
236	CL9800.Contig1	20S proteasome alpha subunit D [Chlamydomonas reinhardtii] >gi	Chlamydomonas reinhardtii	9	1.4191	0.622	1.2589	0.9194	0.9462	0.9771	1.2246	0.6343	1.7061	0.2116
237	CL4731.Contig1	Glutamate ammonia ligase [Ectocarpus siliculosus]	Ectocarpus siliculosus	12	1.3552	0.3552	0.6792	0.1114	0.6486	0.1841	0.3631	0.2803	0.5916	0.2114
238	CL11651.Contig1	Chain A, Crystal Structure Of An Unknown Protein From Galdieria Sulphuraria >gi|122921192|pdb|2NYI|B Chain B, Crystal Structure Of An Unknown Protein From Galdieria Sulphuraria	All	12	1.8365	0.1057	1.977	0.0844	1.5996	0.1103	1.3932	0.0966	0.6855	0.2416
239	CL988.Contig1	short chain dehydrogenase/reductase [Chlamydomonas reinhardtii] >gi	Chlamydomonas reinhardtii	17	1.5704	0.0352	1.4454	0.025	2.0137	0.0098	2.4889	0.0002	3.5975	0.0001
240	CL16646.Contig1	glucose-6-phosphate 1-dehydrogenase [Cyanidium caldarium]	Cyanidium caldarium	8	0.8241	0.3645	0.7311	0.2805	0.6252	0.1347	0.5546	0.1292	0.3342	0.0081
241	CL14726.Contig1	protein Kinase C630.09c [Zea mays]	Zea mays	8	1.1912	0.3355	0.8241	0.423	0.8472	0.3003	0.9462	0.5633	0.9462	0.4839
242	CL9832.Contig1	adenylate kinase [Micromonas sp. RCC299] >gi	Micromonas sp. RCC299	12	0.6138	0.081	0.8241	0.7682	0.4571	0.0507	0.5297	0.8306	0.5346	0.208
243	CL143.Contig1	SNF2 family chromodomain-helicase [Chlamydomonas reinhardtii] >gi	Chlamydomonas reinhardtii	11	0.7656	0.2388	1.1912	0.3642	0.9376	0.9481	0.9376	0.813	0.6081	0.1465
244	CL2524.Contig1	importin alpha 1 subunit-like protein [Thalassiosira pseudonana CCMP1335] >gi	Thalassiosira pseudonana CCMP1335	10	0.871	0.8233	1.0186	0.9587	1.0864	0.9316	1.3305	0.6608	1.2823	0.7722
245	CL10221.Contig1	Probable membrane-associated 30 kDa protein, chloroplast precursor [Ectocarpus siliculosus]	Ectocarpus siliculosus	18	0.52	0.1521	0.8091	0.4451	0.3698	0.0836	0.7244	0.6203	0.6918	0.2487
246	CL5294.Contig1	Os05g0350500 [Oryza sativa Japonica Group] >gi	Oryza sativa Japonica Group	11	1.8365	0.0488	1.3804	0.1996	2.2909	0.0118	1.6444	0.0406	2.6792	0.0015
247	CL1045.Contig1	Os12g0153500 [Oryza sativa Japonica Group] >gi	Oryza sativa Japonica Group	28	1.0666	0.9928	0.6427	0.101	0.863	0.6296	0.4396	0.474	0.1706	0.007
248	CL7834.Contig1	OJ1717_A09.34 gene product (ISS) [Ostreococcus tauri] >gi	Ostreococcus tauri	8	1.5871	0.7491	1.8492	0.3715	0.4966	0.8194	0.9727	0.4098	1.5136	0.0276
249	CL6688.Contig1	acetyl-CoA carboxylase [Paulinella chromatophora] >gi	Paulinella chromatophora	8	1.0375	0.373	0.9121	0.1874	0.7656	0.355	0.4613	0.1245	1.3183	0.0851
250	CL4370.Contig1	amine oxidase [Ectocarpus siliculosus]	Ectocarpus siliculosus	8	1.7701	0.3579	1.5417	0.335	1.1803	0.3573	2.9923	0.0825	3.9084	0.1187
251	CL12189.Contig1	Glutamyl-tRNA Synthetase, chloroplast precursor [Ectocarpus siliculosus]	Ectocarpus siliculosus	10	1.1066	0.9884	0.7977	0.4495	1.2474	0.3484	0.2805	0.0507	0.6368	0.0624
252	CL16522.Contig1	3-ketoacyl-(acyl-carrier-protein) reductase, 3-oxoacyl-[acyl-carrier-protein] reductase [Ectocarpus siliculosus]	All	17	1.8365	0.0664	1	0.9406	2.2699	0.0136	1.2246	0.9921	2.6303	0.0231
253	CL14658.Contig1	ferredoxin thioreductase subunit beta [Pyropia yezoensis] >gi	Pyropia yezoensis	11	0.2831	0.0046	0.929	0.5278	0.5152	0.4532	0.5861	0.901	0.3436	0.207
254	CL15213.Contig1	adenosine 5'-phosphosulfate kinase [Porphyra purpurea]	Porphyra purpurea	27	0.6982	0.5368	2.1478	0.0228	1.7378	0.0213	0.4446	0.5453	0.7047	0.2305
255	CL12549.Contig1	pyruvate dehydrogenase E1 component alpha subunit [Zea mays]	Zea mays	8	0.9727	0.5923	0.8017	0.8893	0.8241	0.4073	1.0765	0.8391	1.6293	0.0995
256	Unigene3014	Serine protease-like protein; Two of the three residues in the serine protease H/D/S charge relay triad are replaced in this protein by G-98 and P-247, suggesting that it is not a serine protease [Porphyra purpurea]	Porphyra purpurea	8	1.0568	0.9653	0.5808	0.0028	0.4742	0.0835	0.1459	0.0004	0.0398	0.0049
257	CL1350.Contig1	chloroplast CGE2 [Physcomitrella patens]	Physcomitrella patens	9	0.5861	0.0268	1.0965	0.7474	1.2474	0.9892	1.5996	0.2546	2.0324	0.0765
258	CL5215.Contig1	UDP-sulfoquinovose synthase, plastid precursor [Ectocarpus siliculosus]	Ectocarpus siliculosus	8	0.8472	0.1171	0.9727	0.6773	0.7943	0.2085	0.4966	0.1282	0.3767	0.0029
259	CL5094.Contig1	phosphoglycolate phosphatase [Thalassiosira pseudonana CCMP1335] >gi	Thalassiosira pseudonana CCMP1335	9	1.028	0.504	1.0765	0.9266	0.9638	0.6736	0.2469	0.3053	0.3733	0.0829
260	Unigene4799	Methylenetetrahydrofolate dehydrogenase/methylenetetrahydrofolate cyclohydrolase (ISS) [Ostreococcus tauri] >gi	Ostreococcus tauri	12	1.2589	0.7078	1.1803	0.9737	1.1912	0.9173	0.7379	0.8459	1.3183	0.4079
261	CL11616.Contig1	Os09g0438700 [Oryza sativa Japonica Group] >gi	Oryza sativa Japonica Group	9	0.863	0.6487	1.888	0.4486	1.5996	0.5858	1.6749	0.8185	1.6293	0.4925
262	CL14333.Contig1	carbonic anhydrase family protein [Arabidopsis lyrata subsp. lyrata] >gi	Arabidopsis lyrata subsp. lyrata	10	1.9588	0.0347	0.597	0.1676	1.7701	0.0203	0.6918	0.2649	2.2909	0.0041
263	CL14830.Contig1	ferrochelatase [Euglena gracilis]	Euglena gracilis	10	0.6427	0.082	0.6194	0.1053	0.2168	0.0004	0.1963	0.0524	0.5346	0.141
264	CL14686.Contig1	Os07g0181000 [Oryza sativa Japonica Group] >gi	Oryza sativa Japonica Group	7	1	0.3552	0.5347	0.0239	0.5012	0.0071	0.207	0.0028	0.3133	0.0138
265	CL2554.Contig1	cinnamyl alcohol dehydrogenase-like protein [Chlamydomonas reinhardtii] >gi	Chlamydomonas reinhardtii	9	1.1376	0.2702	1.5276	0.041	0.7379	0.9427	0.4875	0.6824	0.3631	0.3076
266	CL11927.Contig1	ferredoxin component [Griffithsia japonica]	Griffithsia japonica	25	0.0637	0.0128	0.9462	0.6247	0.787	0.3664	0.5297	0.0997	0.2489	0.0378
267	CL10110.Contig1	ribosomal protein L4, component of cytosolic 80S ribosome and 60S large subunit [Chlamydomonas reinhardtii] >gi	Chlamydomonas reinhardtii	11	1.2246	0.4536	1.0568	0.9397	0.7178	0.3027	0.9204	0.8718	1.1272	0.5628
268	CL8928.Contig1	RecName: Full=60 kDa chaperonin, chloroplastic; AltName: Full=Protein Cpn60; AltName: Full=groEL protein	All	13	1	0.9793	0.9908	0.6333	0.6546	0.5774	1.2359	0.344	1.7539	0.0907
269	CL12199.Contig1	Intracellular chloride channel [Medicago truncatula]	Medicago truncatula	11	0.955	0.6296	0.787	0.3873	1.4997	0.0056	1.3804	0.0494	2.1677	0.0416
270	CL12230.Contig1	dihydrodipicolinate synthase [Paulinella chromatophora] >gi	Paulinella chromatophora	9	0.8017	0.491	1.3305	0.7523	0.6194	0.2353	0.4246	0.1931	0.929	0.4205
271	CL9822.Contig1	Thylakoid lumenal 15 kDa protein, chloroplast precursor (p15) [Ectocarpus siliculosus]	Ectocarpus siliculosus	10	1.0375	0.6453	0.912	0.4513	0.7656	0.3586	0.5916	0.6669	0.2704	0.09
272	CL13145.Contig1	chloroplast photosystem II 23 kDa precursor [Galdieria sulphuraria]	Galdieria sulphuraria	9	0.3945	0.0016	0.6792	0.0277	0.7798	0.0392	0.5297	0.0043	0.4446	0.0009
273	CL4946.Contig1	Os11g0610900 [Oryza sativa Japonica Group] >gi	Oryza sativa Japonica Group	10	1.1066	0.6083	0.9727	0.4827	0.912	0.7973	0.787	0.6923	0.7447	0.3902
274	CL13868.Contig1	mitochondrial uncoupling protein 5 [Saccharum officinarum]	Saccharum officinarum	7	1.3428	0.338	0.879	0.4335	0.6486	0.3841	0.5248	0.1949	0.6081	0.2766
275	CL2502.Contig1	Os02g0234500 [Oryza sativa Japonica Group] >gi	Oryza sativa Japonica Group	8	1.028	0.8244	1.4588	0.196	1.028	0.5555	1.2474	0.1315	1.6444	0.0771
276	CL9872.Contig1	carboxy-terminal peptidase [Ectocarpus siliculosus]	Ectocarpus siliculosus	8	1.3183	0.6963	1.0965	0.7041	0.5702	0.0186	0.3767	0.611	0.4207	0.1347
277	Unigene6009	3-isopropylmalate dehydrogenase [Ectocarpus siliculosus]	Ectocarpus siliculosus	11	1.1169	0.7878	0.7197	0.0428	0.9908	0.8642	0.4205	0.0809	0.9204	0.8607
278	CL3946.Contig1	ATPDX1.1 [Arabidopsis lyrata subsp. lyrata] >gi	Arabidopsis lyrata subsp. lyrata	8	0.955	0.8752	1.1376	0.4557	1.5849	0.2525	0.673	0.1712	1.0864	0.7659
279	CL2575.Contig1	pyruvate dehydrogenase E1 component beta subunit, mitochondrial [Arabidopsis lyrata subsp. lyrata] >gi	Arabidopsis lyrata subsp. lyrata	7	0.7943	0.7285	1.0765	0.498	1.1169	0.2789	1.5849	0.0742	1.7865	0.0986
280	CL9337.Contig1	pyruvate carboxylase [Ectocarpus siliculosus]	Ectocarpus siliculosus	8	3.3729	0.0363	1.4997	0.845	1.3677	0.8044	3.0479	0.1235	2.7797	0.1392
281	CL11715.Contig1	Protochlorophyllide reductase chloroplast precursor [Physcomitrella patens subsp. patens]	Physcomitrella patens subsp. patens	8	1.0471	0.5457	0.4246	0.0007	0.1837	0	0.1486	0.001	0.15	0.0002
282	CL148.Contig4	CPN60 protein [Guillardia theta]	Guillardia theta	17	1.2246	0.9016	0.5916	0.7588	1.0864	0.9352	0.5495	0.637	1.8707	0.3209
283	CL4393.Contig1	LOC100284589 [Zea mays] >gi	Zea mays	15	0.597	0.333	0.955	0.9735	0.9908	0.5277	0.7516	0.6505	1.1695	0.12
284	CL10388.Contig1	phytoene dehydrogenase (ISS) [Ostreococcus tauri] >gi	Ostreococcus tauri	8	0.8954	0.4935	0.9376	0.8216	0.863	0.2806	0.955	0.7537	1.0765	0.3362
285	CL6150.Contig1	iap100 [Hemiselmis andersenii] >gi	Hemiselmis andersenii	7	1.0568	0.9022	1.1803	0.8566	0.7727	0.4908	1.2589	0.9216	1.3183	0.9709
286	CL8835.Contig1	glyoxysomal beta-ketoacyl-thiolase [Brassica napus]	Brassica napus	7	1.6271	0.9546	1.2706	0.2095	2.8325	0.3291	1.406	0.2346	3.6983	0.0014
287	CL12194.Contig1	type II secretory pathway family protein [Micromonas pusilla CCMP1545] >gi	Micromonas pusilla CCMP1545	9	0.7178	0.237	1.0741	0.2056	0.6792	0.2694	0.4699	0.0571	0.5248	0.0323
288	CL2402.Contig1	ATP/ADP translocator [Chlorella variabilis]	Chlorella variabilis	8	2.0324	0.0157	1	0.9363	1.2134	0.7759	0.6855	0.2382	1.028	0.6214
289	CL10468.Contig1	Indole-3-glycerol-phosphate synthase [Ectocarpus siliculosus]	Ectocarpus siliculosus	7	0.5754	0.0592	0.9638	0.9281	0.5702	0.0513	0.4875	0.0689	0.5445	0.057
290	CL2557.Contig1	glycerol-3-phosphate dehydrogenase [Phytophthora infestans T30-4] >gi	Phytophthora infestans T30-4	7	1.5704	0.2152	1.026	0.1492	0.427	0.0979	0.6138	0.123	0.6486	0.3899
291	CL12300.Contig1	uroporphyrinogen decarboxylase chloroplast precursor [Micromonas pusilla CCMP1545] >gi	Micromonas pusilla CCMP1545	8	1.0186	0.5645	0.6792	0.1838	0.4529	0.0463	0.1419	0.002	0.4055	0.0049
292	CL4080.Contig1	chloroplast 1-deoxy-D-xylulose 5-phosphate reductoisomerase precursor [Pyropia yezoensis]	Pyropia yezoensis	10	0.8472	0.7249	0.6546	0.2362	0.2249	0.0009	0.0802	0.0084	0.1803	0.0019
293	CL14083.Contig1	PRLI-interacting factor L-like [Oryza sativa Japonica Group]	Oryza sativa Japonica Group	7	0.8318	0.4438	0.6427	0.0969	1.3305	0.1189	1.0568	0.8964	1.406	0.4127
294	CL71.Contig2	GTP-binding protein [Capsicum annuum]	Capsicum annuum	8	1.3932	0.2564	1.0568	0.7774	1.556	0.2756	0.6194	0.7272	1.4322	0.1373
295	CL2979.Contig1	ubiquitin specific protease 5 (ISS) [Ostreococcus tauri] >gi	Ostreococcus tauri	8	0.929	0.8521	0.9462	0.7982	0.9908	0.6574	1.0471	0.4191	1.0093	0.7803
296	CL14417.Contig1	Peptidase M20/M25/M40 family protein [Arabidopsis thaliana] >gi	Arabidopsis thaliana	10	0.7379	0.6292	1.2706	0.3597	0.6918	0.8087	1.0093	0.5198	0.7379	0.7712
297	CL5807.Contig1	ribosomal protein L12 [Porphyra purpurea] >gi	Porphyra purpurea	11	0.4571	0.0014	0.9727	0.4366	0.6427	0.0436	0.4169	0.0019	0.1977	0.0002
298	CL93.Contig1	30S ribosomal protein S1 [Ectocarpus siliculosus]	Ectocarpus siliculosus	11	0.7798	0.2263	0.7048	0.5678	0.4207	0.0292	0.4831	0.0064	0.2606	0.0023
299	CL12170.Contig1	mannose-6-phosphate isomerase [Zea mays]	Zea mays	7	0.8954	0.8068	0.9817	0.4884	1.0568	0.5422	0.5105	0.2544	0.3133	0.1216
300	CL16333.Contig1	glutathione-S-transferase [Chlamydomonas reinhardtii] >gi	Chlamydomonas reinhardtii	8	0.1959	0.0155	1.2942	0.3707	1.4859	0.0684	1.2246	0.1176	1.3428	0.1371
301	CL12093.Contig1	Alpha/beta hydrolase fold [Ectocarpus siliculosus]	Ectocarpus siliculosus	7	0.929	0.9238	1.0705	0.3523	1.5136	0.1663	0.787	0.3308	1.6749	0.0903
302	CL13997.Contig1	Os06g0192600 [Oryza sativa Japonica Group] >gi	Oryza sativa Japonica Group	9	1.2246	0.3655	1	0.6522	1.028	0.9779	0.8395	0.9469	1.5996	0.0762
303	CL12423.Contig1	probable carboxypeptidase; Cxp [Ectocarpus siliculosus]	Ectocarpus siliculosus	8	1	0.7766	1.0186	0.6685	0.6026	0.1861	0.4285	0.181	0.4169	0.083
304	CL2953.Contig1	succinyl-CoA ligase beta-chain, mitochondrial precursor [Phytophthora infestans T30-4] >gi	Phytophthora infestans T30-4	9	1.6983	0.9722	1.494	0.8545	1.6749	0.1894	1.5276	0.3282	2.0324	0.0621
305	CL2194.Contig1	glutamyl-tRNA(Gln) amidotransferase, B subunit [Ectocarpus siliculosus]	Ectocarpus siliculosus	10	1.301	0.0549	0.871	0.8443	1.4335	0.1486	0.8166	0.5578	0.7943	0.4196
306	CL11414.Contig1	Proline--tRNA ligase, central part [Ectocarpus siliculosus]	Ectocarpus siliculosus	8	1.0471	0.6585	0.9908	0.6182	0.8166	0.2499	0.9204	0.5529	1.3428	0.8075
307	CL2318.Contig1	AT3G02090 [Arabidopsis thaliana]	Arabidopsis thaliana	7	1.1588	0.2807	1.0471	0.4212	1.0375	0.3978	0.7727	0.4386	0.5495	0.5995
308	CL2441.Contig1	carbonic anhydrase [Pyropia yezoensis]	Pyropia yezoensis	16	2.7542	0.1213	1.1803	0.53	1.8197	0.2128	0.9727	0.4735	3.4995	0.0192
309	CL1016.Contig1	phosphatase-like protein Mtc923 [Medicago truncatula]	Medicago truncatula	7	0.673	0.9454	1.1596	0.4356	2.355	0.0101	2.1677	0.0833	1.8535	0.0366
310	CL376.Contig1	6-phosphogluconate dehydrogenase [Pyropia yezoensis]	Pyropia yezoensis	9	1.3871	0.0607	1.0568	0.2617	1.7378	0.0738	1.2561	0.6773	1.9953	0.0274
311	CL11946.Contig1	chloroplast ferredoxin-NADP+ reductase [Pyropia yezoensis]	Pyropia yezoensis	17	0.871	0.7956	0.7727	0.3707	0.6855	0.2914	0.597	0.2347	0.6194	0.1694
312	CL10114.Contig1	RecName: Full=60 kDa chaperonin, chloroplastic; AltName: Full=Protein Cpn60; AltName: Full=groEL protein	All	14	1.0186	0.1261	0.6875	0.1944	0.7727	0.843	0.6427	0.5752	2.208	0.0061
313	CL776.Contig1	citrate synthase [Malus xiaojinensis]	Malus xiaojinensis	7	2.1478	0.0771	1.1272	0.5757	2.355	0.0684	0.8472	0.8165	2.5823	0.0184
314	CL2259.Contig1	argininosuccinate synthetase [Pyropia yezoensis] >gi	Pyropia yezoensis	7	1.3552	0.2478	1.1482	0.7295	1.2589	0.344	1.028	0.7053	1.3932	0.2361
315	CL11418.Contig1	inositol 2-dehydrogenase [Ectocarpus siliculosus]	Ectocarpus siliculosus	9	0.9792	0.3474	1.1381	0.6856	0.7447	0.977	0.5754	0.7245	0.7727	0.5329
316	CL12179.Contig1	dihydroorotase [Phytophthora infestans T30-4] >gi	Phytophthora infestans T30-4	8	1.0965	0.8616	0.912	0.9095	0.955	0.693	0.6918	0.5001	0.227	0.0606
317	CL10267.Contig1	phycobilisome linker polypeptide [Paulinella chromatophora] >gi	Paulinella chromatophora	15	1.0965	0.9602	0.9376	0.7228	0.8872	0.4889	1.406	0.4569	0.871	0.4884
318	Unigene6024	Os03g0695500 [Oryza sativa Japonica Group] >gi	Oryza sativa Japonica Group	7	1.4723	0.7838	1.2589	0.1863	1.4968	0.8626	0.8472	0.5347	1.9055	0.1168
319	CL15963.Contig1	TGF-beta receptor-interacting protein 1 [Phaseolus vulgaris]	Phaseolus vulgaris	7	1.0666	0.9087	1.2359	0.586	1.5276	0.3975	1.406	0.131	1.2706	0.8077
320	CL10349.Contig1	30S ribosomal protein S1 [Paulinella chromatophora] >gi	Paulinella chromatophora	15	0.7379	0.5749	0.8551	0.5691	0.7178	0.2792	0.5702	0.1175	0.1236	0.0089
321	CL211.Contig1	RecName: Full=Photosystem II CP43 chlorophyll apoprotein; AltName: Full=PSII 43 kDa protein; AltName: Full=Photosystem II 44 kDa reaction center protein; AltName: Full=Protein CP-43; AltName: Full=Protein P6; Flags: Precursor >gi|90819111|dbj|BAE92480.1| Photosystem II 44 Kd apoprotein [Pyropia yezoensis]	Pyropia yezoensis	11	1.9953	0.0438	0.6982	0.0917	1.2023	0.7522	0.7112	0.1265	1.0568	0.4192
322	CL11434.Contig1	Contains domains for prephenate dehydrogenase and nucleoside-diphosphate-sugar epimerases [Ectocarpus siliculosus]	Ectocarpus siliculosus	9	1.1695	0.4188	0.3908	0.2011	0.2582	0.0306	0.5546	0.2795	0.673	0.4582
323	CL11532.Contig1	prohibitin [Volvox carteri f. nagariensis] >gi	Volvox carteri f. nagariensis	7	0.9727	0.913	0.879	0.5185	0.9204	0.7668	1.0093	0.8261	1.2246	0.2314
324	CL12298.Contig1	thiol-disulfide isomerase and thioredoxins [Zea mays]	Zea mays	8	0.9727	0.9325	1.4723	0.4389	2.5823	0.0243	2.2491	0.0967	2.2699	0.0373
325	CL9963.Contig1	RecName: Full=R-phycoerythrin gamma chain, chloroplastic; Flags: Precursor >gi|28883588|gb|AAO50083.1| R-phycoerythrin gamma subunit [Corallina officinalis]	Corallina officinalis	17	1.0965	0.7212	1	0.9622	0.7656	0.3899	1.0666	0.7066	0.3048	0.3276
326	CL11409.Contig1	flagellar associated protein, nucleoside diphosphate kinase-like protein [Chlamydomonas reinhardtii] >gi	Chlamydomonas reinhardtii	8	1.1376	0.3628	1.1695	0.1997	1.2823	0.1727	0.8318	0.9007	0.6368	0.1665
327	CL10170.Contig1	tryptophan synthase beta subunit [Polygonum tinctorium]	Polygonum tinctorium	8	0.7299	0.668	1.0186	0.4004	1	0.5542	1.028	0.4935	1.0375	0.421
328	CL14843.Contig1	26s proteasome non-ATPase regulatory subunit [Triticum aestivum]	Triticum aestivum	7	0.9376	0.5503	0.9817	0.428	1.4191	0.3327	1.5417	0.2446	1.5704	0.2584
329	CL5708.Contig1	Os03g0836200 [Oryza sativa Japonica Group] >gi	Oryza sativa Japonica Group	15	1.1376	0.9219	1.4373	0.8564	0.5861	0.4028	1.1079	0.1876	0.5702	0.424
330	CL533.Contig1	SNF2 superfamily protein [Chlamydomonas reinhardtii] >gi	Chlamydomonas reinhardtii	7	0.8917	0.7315	1.1066	0.5087	0.7943	0.5968	1.0471	0.6889	1.803	0.0347
331	CL14702.Contig1	T-complex protein 1 subunit epsilon [Arabidopsis thaliana] >gi	Arabidopsis thaliana	7	1.6144	0.645	1.5041	0.9562	1.2377	0.9788	1.4997	0.4652	1.5136	0.0425
332	CL331.Contig1	heat shock protein 22E [Chlamydomonas reinhardtii] >gi	Chlamydomonas reinhardtii	13	3.3729	0.2405	15.9956	0.1183	11.0662	0.1338	13.5519	0.106	7.5162	0.134
333	CL8037.Contig1	OSJNBa0039C07.11 [Oryza sativa Japonica Group]	Oryza sativa Japonica Group	8	0.9376	0.8805	1.1272	0.9632	0.8872	0.9523	0.8872	0.8439	1.3932	0.0704
334	CL944.Contig1	plastid oxygen-evolving enhancer 1 precursor [Pyropia yezoensis]	Pyropia yezoensis	22	0.4003	0.3097	0.68	0.4765	0.8091	0.4592	1.1803	0.5328	14.9969	0.0008
335	CL11866.Contig1	RecName: Full=Peroxiredoxin Q, chloroplastic; AltName: Full=Thioredoxin reductase; Flags: Precursor >gi|39748708|dbj|BAD04985.1| peroxiredoxin Q [Gentiana triflora]	Gentiana triflora	17	1.3428	0.86	1.3299	0.6479	1.3932	0.4023	1.4859	0.4098	1.5996	0.8303
336	Unigene8141	DnaJ-like protein [Chlamydomonas reinhardtii] >gi	Chlamydomonas reinhardtii	8	0.6546	0.4147	0.8551	0.7733	0.4613	0.1388	0.8318	0.9594	0.9908	0.8523
337	CL15887.Contig1	dihydrolipoyllysine-residue acetyltransferase component 3 of pyruvate dehydrogenase complex [Arabidopsis thaliana] >gi	Arabidopsis thaliana	7	0.8241	0.6015	0.8514	0.1503	0.5126	0.1413	0.7999	0.0526	1.5136	0.1079
338	CL8248.Contig1	transducin family protein [Arabidopsis lyrata subsp. lyrata] >gi	Arabidopsis lyrata subsp. lyrata	7	1.1695	0.7387	1.0375	0.9654	0.6982	0.1043	1.2006	0.4381	0.9376	0.7056
339	CL12350.Contig1	Os05g0156300 [Oryza sativa Japonica Group] >gi	Oryza sativa Japonica Group	11	1.1506	0.4135	1.5849	0.3283	1.1169	0.819	1.3677	0.3771	1.406	0.4005
340	Unigene4690	aspartate aminotransferase, mitochondrial precursor [Phytophthora infestans T30-4] >gi	Phytophthora infestans T30-4	6	1.0186	0.9144	1.0093	0.4873	1.1482	0.2301	1.0471	0.5537	0.955	0.8481
341	Unigene6068	glutamine synthetase II [Bangia atropurpurea]	Bangia atropurpurea	9	0.8872	0.5657	0.9462	0.8001	0.787	0.2768	0.6427	0.0301	0.5808	0.0395
342	CL559.Contig1	B-type asparagine synthetase chloroplast precursor [Micromonas sp. RCC299] >gi	Micromonas sp. RCC299	7	0.7379	0.4519	0.9817	0.9392	0.4786	0.0404	0.8241	0.4988	0.3105	0.036
343	CL8714.Contig1	3-isopropylmalate dehydratase [Ectocarpus siliculosus]	Ectocarpus siliculosus	9	0.3873	0.003	0.5297	0.0212	0.15	0.0002	0.0661	0.0003	0.0887	0.0001
344	CL5416.Contig1	farnesyltranstransferase [Phaeodactylum tricornutum CCAP 1055/1] >gi	Phaeodactylum tricornutum CCAP 1055/1	8	0.4831	0.0759	0.5546	0.0207	0.3133	0.0046	0.055	0.0183	0.1067	0.0072
345	CL1239.Contig1	SNF2 superfamily protein [Chlamydomonas reinhardtii] >gi	Chlamydomonas reinhardtii	9	0.9908	0.7691	1.0864	0.9879	0.5346	0.2456	0.8091	0.9586	1.6904	0.1699
346	CL15768.Contig1	tic62 protein [Zea mays] >gi	Zea mays	10	0.879	0.747	0.6486	0.6962	0.7798	0.6243	0.4786	0.9822	1.4588	0.0711
347	Unigene1974	Serine protease, trypsin family:Chymotrypsin serine protease [Paulinella chromatophora] >gi	Paulinella chromatophora	7	0.5877	0.9127	0.8017	0.4837	0.5944	0.7536	1	0.498	0.7943	0.5827
348	CL271.Contig2	alpha/beta-hydrolase domain-containing protein [Arabidopsis thaliana] >gi	Arabidopsis thaliana	7	1.2823	0.3637	0.7516	0.2964	0.4699	0.0232	0.6855	0.1535	0.7379	0.2814
349	CL5456.Contig1	protein disulfide isomerase 1 [Volvox carteri f. nagariensis] >gi	Volvox carteri f. nagariensis	8	0.9727	0.6631	0.9462	0.7428	0.9376	0.8708	0.6668	0.2393	0.3698	0.0187
350	CL12792.Contig1	HAD-superfamily hydrolase, subfamily IA, variant 3 containing protein, expressed [Oryza sativa Japonica Group]	Oryza sativa Japonica Group	7	0.7447	0.123	0.8377	0.0176	0.7447	0.1445	0.4613	0.065	0.2032	0.0095
351	CL7890.Contig1	Os06g0598900 [Oryza sativa Japonica Group] >gi	Oryza sativa Japonica Group	6	0.9376	0.7612	0.9638	0.6037	1.0093	0.9578	1.0666	0.701	1	0.9073
352	CL755.Contig1	electron transfer flavoprotein subunit alpha putativ [Albugo laibachii Nc14]	Albugo laibachii Nc14	7	0.7757	0.2497	1.1169	0.9055	1.1128	0.4406	0.7586	0.8114	0.9817	0.717
353	CL709.Contig1	low PSII accumulation 3 protein [Arabidopsis thaliana] >gi	Arabidopsis thaliana	9	0.871	0.5092	0.912	0.7694	0.5649	0.0301	0.4406	0.0296	0.2032	0.0038
354	CL967.Contig1	heat shock protein 10 [Griffithsia japonica]	Griffithsia japonica	8	0.4018	0.3508	1.6904	0.0819	2.1677	0.0069	2.1677	0.0021	2.4434	0.005
355	CL1917.Contig1	photosystem II protein W [Porphyra purpurea] >gi	Porphyra purpurea	17	0.871	0.5337	1.0471	0.9975	0.5808	0.2756	0.6427	0.7745	0.2965	0.0905
356	CL4416.Contig1	alanine aminotransferase 2 [Phytophthora infestans T30-4] >gi	Phytophthora infestans T30-4	7	0.8872	0.7605	1	0.9926	0.7047	0.3363	0.6081	0.1463	0.4169	0.1688
357	CL15829.Contig1	40S ribosomal protein SA [Phytophthora infestans T30-4] >gi	Phytophthora infestans T30-4	10	1.803	0.2639	0.8872	0.9891	1.9409	0.1817	1.2023	0.5899	1.5136	0.465
358	CL6090.Contig1	3-dehydroquinate synthase/O-methyltransferase fusion [Oxyrrhis marina]	Oxyrrhis marina	7	0.6668	0.0667	0.9827	0.0174	0.6792	0.1919	0.2911	0.0675	0.5445	0.027
359	CL9022.Contig1	dihydrolipoyllysine-residue succinyltransferase [Micromonas sp. RCC299] >gi	Micromonas sp. RCC299	7	0.955	0.7881	1.1376	0.277	1.2246	0.438	1.1482	0.4283	2.3121	0.0471
360	CL12177.Contig1	RecName: Full=40S ribosomal protein S6 >gi|7649387|emb|CAB89081.1| S6 ribosomal protein [Asparagus officinalis]	Asparagus officinalis	7	1.406	0.1611	1.2474	0.489	0.7047	0.647	0.7943	0.7856	1.2359	0.291
361	CL3009.Contig1	similar to S-antigen protein [Ectocarpus siliculosus]	Ectocarpus siliculosus	10	0.7047	0.2139	1.888	0.1408	1.0965	0.8384	1.3932	0.6222	0.1259	0.0244
362	CL14896.Contig1	n/a [Ectocarpus siliculosus]	Ectocarpus siliculosus	7	0.9036	0.9087	0.912	0.8317	0.7586	0.5454	0.3436	0.0981	0.2884	0.0681
363	CL5089.Contig1	HDH1m [Chlamydomonas reinhardtii]	Chlamydomonas reinhardtii	8	0.4966	0.1783	0.9579	0.5377	0.4875	0.7451	0.4055	0.5803	0.4093	0.198
364	CL13808.Contig1	photosystem I subunit VII [Porphyra purpurea] >gi	Porphyra purpurea	9	0.3469	0.0559	1.1912	0.649	0.9638	0.7003	1.3183	0.2997	0.7943	0.3507
365	Unigene8144	Os05g0445500 [Oryza sativa Japonica Group] >gi	Oryza sativa Japonica Group	9	0.7244	0.978	0.6252	0.9474	0.8017	0.9813	0.3733	0.1073	0.4699	0.1232
366	CL10136.Contig1	malate dehydrogenase [Thalassiosira pseudonana CCMP1335] >gi	Thalassiosira pseudonana CCMP1335	8	1	0.8357	1.1066	0.5628	0.8241	0.8691	0.8551	0.7355	0.4093	0.1788
367	CL12345.Contig1	Peptide-methionine--S-oxide reductase [Micromonas sp. RCC299] >gi	Micromonas sp. RCC299	9	1.4997	0.0361	1.4997	0.0497	1.8535	0.013	1.4191	0.0557	2.2491	0.0036
368	CL12552.Contig1	100 kDa coactivator - like protein [Arabidopsis thaliana]	Arabidopsis thaliana	9	0.9204	0.8833	0.9036	0.9355	0.7798	0.8235	0.3404	0.3507	0.6918	0.8053
369	CL14375.Contig1	2-Isopropylmalate synthase [Ectocarpus siliculosus]	Ectocarpus siliculosus	6	0.8551	0.9536	1.0765	0.8953	0.5916	0.4949	0.3192	0.0493	0.9638	0.7519
370	CL15366.Contig1	RecName: Full=Glycerol-3-phosphate acyltransferase, chloroplastic; Short=GPAT; Flags: Precursor >gi|167519|gb|AAA33122.1| glycerol-3-phosphate acyltransferase precursor [Cucumis sativus] >gi	Cucumis sativus	7	0.929	0.1939	0.912	0.5551	0.6026	0.1012	0.5861	0.1806	0.3802	0.0511
371	CL12236.Contig1	chloroplast thylakoid 11 kDa protein [Guillardia theta]	Guillardia theta	12	0.2884	0.0141	0.8954	0.9193	0.8091	0.7988	0.5248	0.2908	0.2754	0.0156
372	CL2553.Contig1	eukaryotic translation initiation factor 3 subunit 7 [Zea mays]	Zea mays	10	1.5052	0.0911	1.3663	0.1797	0.6311	0.433	1.1695	0.1625	1.6596	0.2549
373	CL374.Contig1	ribosomal protein L1 [Pyropia yezoensis] >gi	Pyropia yezoensis	6	0.8395	0.8082	0.8083	0.9472	0.4831	0.1105	0.2888	0.001	0.2168	0.0025
374	CL13159.Contig1	AMP-dependent synthetase and ligase family protein [Arabidopsis lyrata subsp. lyrata] >gi	Arabidopsis lyrata subsp. lyrata	9	1.0471	0.8587	1.0186	0.6844	1.1695	0.2029	1.1066	0.4827	1	0.9329
375	CL15432.Contig1	Os08g0558200 [Oryza sativa Japonica Group] >gi	Oryza sativa Japonica Group	11	0.8872	0.8598	1.3183	0.573	0.9204	0.6853	1.0186	0.8956	1.5849	0.1702
376	CL15137.Contig1	actin [Pyropia yezoensis]	Pyropia yezoensis	8	1.3062	0.4425	1.3932	0.187	1.8707	0.065	1.0765	0.5778	1.4588	0.1592
377	Unigene1869	RNA binding protein [Chlamydomonas reinhardtii] >gi	Chlamydomonas reinhardtii	11	0.7656	0.9528	0.8166	0.8506	0.7047	0.4319	0.4325	0.4552	0.3311	0.1017
378	CL4543.Contig1	Tryptophan--tRNA ligase [Ectocarpus siliculosus]	Ectocarpus siliculosus	6	0.9638	0.8211	1.8618	0.8425	1.7219	0.2221	1.6596	0.1925	1.9409	0.0619
379	CL14874.Contig1	FK506-binding protein 1 [Ectocarpus siliculosus]	Ectocarpus siliculosus	10	0.955	0.5997	1.0666	0.9322	0.7379	0.4795	1	0.811	1.2246	0.5712
380	CL586.Contig1	haloacid dehalogenase-like hydrolase domain-containing protein [Arabidopsis thaliana] >gi	Arabidopsis thaliana	7	0.9638	0.9426	1.0864	0.8704	1.1803	0.5683	0.7516	0.8696	0.492	0.311
381	CL11979.Contig1	vacuolar proton pump subunit F [Corchorus olitorius]	Corchorus olitorius	7	0.6138	0.2657	0.3837	0.4176	0.9204	0.8932	0.6546	0.6857	0.9727	0.5978
382	CL16707.Contig1	molybdopterin biosynthesis protein [Chlamydomonas reinhardtii] >gi	Chlamydomonas reinhardtii	8	1.6144	0.381	1.2706	0.5272	2.0701	0.577	1.5136	0.8846	1.5996	0.8575
383	CL34.Contig1	acetyl-CoA carboxylase carboxyltransferase alpha subunit [Pyropia yezoensis] >gi	Pyropia yezoensis	8	1.0471	0.686	0.8472	0.6957	0.7178	0.3545	0.5702	0.631	1.0965	0.8554
384	CL1558.Contig1	3-deoxy-D-arabino-heptulosonate 7-phosphate synthase 1 [Arabidopsis lyrata subsp. lyrata] >gi	Arabidopsis lyrata subsp. lyrata	7
385	CL4401.Contig1	RecName: Full=Cytochrome c	All	9	1.0666	0.9151	1.1376	0.7279	1.1272	0.6371	0.8395	0.2974	0.2489	0.0051
386	CL11943.Contig1	heat shock protein 33 [Ectocarpus siliculosus]	Ectocarpus siliculosus	7	1.0186	0.8727	0.7516	0.4638	0.3311	0.056	0.2512	0.0811	0.7447	0.364
387	CL5045.Contig1	26S proteasome regulatory subunit [Chlamydomonas reinhardtii] >gi	Chlamydomonas reinhardtii	8	0.7681	0.2641	0.9204	0.8565	0.7586	0.9601	0.9813	0.0778	1.3062	0.7072
388	CL11492.Contig1	Os07g0509800 [Oryza sativa Japonica Group] >gi	Oryza sativa Japonica Group	8	0.262	0.1146	0.5058	0.0526	0.1905	0.0088	0.2421	0.0042	0.6546	0.2126
389	CL12822.Contig1	profilin [Micromonas sp. RCC299] >gi	Micromonas sp. RCC299	27	0.3981	0.7726	1.0965	0.9303	1.0765	0.7752	0.7943	0.5864	1.0965	0.9041
390	CL3289.Contig1	DEAD-box RNA helicase, ATP-dependent [Volvox carteri f. nagariensis] >gi	Volvox carteri f. nagariensis	8	0.9638	0.9118	0.9908	0.6861	0.4742	0.0177	0.8551	0.8232	0.6668	0.1149
391	CL605.Contig1	phycobilisome linker polypeptide [Paulinella chromatophora] >gi	Paulinella chromatophora	26	0.6607	0.8313	0.7112	0.873	0.4843	0.9098	0.6138	0.9744	0.5754	0.8146
392	CL16580.Contig1	D-3-phosphoglycerate dehydrogenase [Phytophthora infestans T30-4] >gi	Phytophthora infestans T30-4	6	1.9117	0.5117	1.4335	0.8372	1.9326	0.0426	1.4571	0.4008	0.3597	0.2156
393	CL12703.Contig1	F1F0 ATP synthase gamma subunit [Chlamydomonas reinhardtii] >gi	Chlamydomonas reinhardtii	8	1.4454	0.2971	0.8993	0.6058	1.7865	0.2209	1.1482	0.3915	1.6144	0.0963
394	CL11919.Contig1	RecName: Full=Enolase; AltName: Full=2-phospho-D-glycerate hydro-lyase; AltName: Full=2-phosphoglycerate dehydratase >gi|433609|emb|CAA82232.1| enolase [Ricinus communis]	Ricinus communis	11	0.8192	0.1943	1.0235	0.0289	1.6596	0.0647	1.0186	0.6148	0.2754	0.3534
395	CL4550.Contig1	RecName: Full=Adenylosuccinate synthetase, chloroplastic; Short=AMPSase; Short=AdSS; AltName: Full=IMP--aspartate ligase; Flags: Precursor	All	7	0.879	0.9357	0.8017	0.9985	1.1588	0.2549	0.3733	0.077	0.3873	0.185
396	CL16617.Contig1	FKBP-type peptidyl-prolyl cis-trans isomerase 9 [Ectocarpus siliculosus]	Ectocarpus siliculosus	6	0.8017	0.6035	0.5604	0.924	0.597	0.75	0.5445	0.4655	0.7798	0.8112
397	CL842.Contig1	Os09g0516600 [Oryza sativa Japonica Group] >gi	Oryza sativa Japonica Group	8	0.929	0.8522	0.9908	0.9137	0.929	0.9303	0.8241	0.7747	1.3428	0.366
398	CL15484.Contig1	CBS domain-containing protein [Arabidopsis thaliana] >gi	Arabidopsis thaliana	7	1.5276	0.4453	1.1155	0.1096	1.2246	0.2243	1.8365	0.1517	1.7701	0.1899
399	CL16095.Contig1	coproporphyrinogen III oxidase chloroplast precursor [Micromonas pusilla CCMP1545] >gi	Micromonas pusilla CCMP1545	10	0.8017	0.4086	1.1695	0.2732	0.7798	0.4841	0.5916	0.0779	0.5916	0.0982
400	CL14614.Contig1	NADH-ubiquinone oxidoreductase flavoprotein [Cucumis melo subsp. melo]	Cucumis melo subsp. melo	6	0.929	0.7231	1.0666	0.8314	0.871	0.9613	0.5861	0.1845	0.4487	0.0118
401	CL631.Contig1	LOC100283340 [Zea mays]	Zea mays	8	0.3698	0.0301	0.7586	0.4921	0.6026	0.1902	0.2805	0.1826	0.3945	0.0597
402	CL12102.Contig1	20S proteasome alpha subunit F [Volvox carteri f. nagariensis] >gi	Volvox carteri f. nagariensis	8	1.3895	0.7379	0.9376	0.8606	1.1169	0.5861	0.5703	0.3261	1.0471	0.9334
403	CL311.Contig1	eukaryotic translation initiation factor 5 [Zea mays]	Zea mays	7	0.8864	0.1933	0.929	0.5439	0.7244	0.2068	0.9638	0.5527	0.7656	0.6392
404	CL12277.Contig1	RecName: Full=Probable protein phosphatase 2C 55; Short=AtPP2C55	All	6	0.8395	0.2648	0.8166	0.1837	0.2992	0.0064	0.2831	0.006	0.1629	0.0008
405	CL5689.Contig1	NUOE homolog, NADH dehydrogenase (ubiquinone) subunit [Ectocarpus siliculosus]	Ectocarpus siliculosus	5	0.5445	0.1103	0.9036	0.935	0.8472	0.61	0.7656	0.3348	0.5546	0.0722
406	CL2238.Contig1	GMP synthase [Thalassiosira pseudonana CCMP1335] >gi	Thalassiosira pseudonana CCMP1335	6	1.0765	0.9481	0.7447	0.2482	0.4831	0.4942	0.9462	0.6435	0.6486	0.5105
407	Unigene582	ATP synthase CF1 beta subunit [Pyropia yezoensis] >gi	Pyropia yezoensis	29	0.9204	0.6328	0.8954	0.5756	0.5916	0.2613	0.4325	0.2089	0.3192	0.191
408	CL11870.Contig1	RecName: Full=Heat shock 70 kDa protein, mitochondrial; Flags: Precursor >gi|22636|emb|CAA47345.1| 70 kDa heat shock protein [Phaseolus vulgaris]	Phaseolus vulgaris	6	0.5682	0.5022	1.1166	0.2496	1.347	0.2047	3.3113	0.0781	3.0761	0.1771
409	CL6619.Contig1	cystathione gamma synthase [Ostreococcus lucimarinus CCE9901] >gi	Ostreococcus lucimarinus CCE9901	7	0.879	0.5059	0.6419	0.7309	0.7311	0.4258	0.3162	0.0076	0.3251	0.0095
410	CL4949.Contig1	ribulose-phosphate 3-epimerase [Pyropia yezoensis]	Pyropia yezoensis	11	0.2355	0.0021	0.7516	0.2412	1.0568	0.629	0.4487	0.0265	0.1888	0.0022
411	CL9984.Contig1	asparaginyl-tRNA synthetase [Arabidopsis thaliana]	Arabidopsis thaliana	7	0.9727	0.7302	1.2913	0.3453	0.929	0.4077	0.892	0.1591	0.955	0.91
412	CL4126.Contig1	MIRO-related GTP-ase 2 [Arabidopsis thaliana] >gi	Arabidopsis thaliana	6	1.4706	0.9704	1.06	0.0482	1.6794	0.7878	0.4529	0.3223	1.3677	0.8089
413	CL12513.Contig1	Os05g0593100 [Oryza sativa Japonica Group] >gi	Oryza sativa Japonica Group	8	1.2359	0.6882	0.631	0.535	0.9638	0.3678	1.5704	0.1533	1.6749	0.1284
414	CL10589.Contig1	Os03g0807800 [Oryza sativa Japonica Group] >gi	Oryza sativa Japonica Group	6	1.6596	0.1343	1.0186	0.6309	1.1803	0.3902	0.3664	0.0615	0.929	0.8885
415	CL113.Contig1	low CO2-induced aldose reductase [Chlamydomonas reinhardtii] >gi	Chlamydomonas reinhardtii	9	1.3428	0.2693	1.1482	0.8856	1.2359	0.3953	0.3819	0.7717	1.3932	0.1499
416	CL13529.Contig1	eukaryotic peptide chain release factor subunit 1-1 [Zea mays] >gi	Zea mays	6	1.1588	0.5052	0.787	0.9675	1.069	0.0442	1.7219	0.0379	0.7379	0.6778
417	CL388.Contig1	acetyl CoA synthetase [Chlamydomonas reinhardtii] >gi	Chlamydomonas reinhardtii	5	0.7231	0.934	0.738	0.5237	0.7943	0.1053	0.3981	0.0649	0.871	0.1671
418	CL4410.Contig1	Aspartate/tyrosine/aromatic aminotransferase [Micromonas sp. RCC299] >gi	Micromonas sp. RCC299	5	1.8197	0.2092	1.1803	0.7597	1.7865	0.1837	1.4723	0.5563	3.1333	0.0198
419	CL15865.Contig1	probable transport protein [Parachlorella kessleri] >gi	Parachlorella kessleri	6	0.9462	0.9524	0.7947	0.8488	0.7943	0.7296	0.6607	0.7822	0.5649	0.9394
420	CL12662.Contig1	fumarate hydratase, class II [Arabidopsis thaliana] >gi	Arabidopsis thaliana	5	0.9204	0.8402	0.9376	0.7977	0.6607	0.6189	0.5649	0.1927	0.4742	0.066
421	CL11798.Contig1	uncharacterized protein [Arabidopsis thaliana] >gi	Arabidopsis thaliana	5	0.5347	0.5273	0.831	0.6934	0.578	0.7001	0.5644	0.6757	1.2023	0.5363
422	CL5216.Contig1	glycerol kinase [Zea mays]	Zea mays	6	0.8318	0.7434	0.929	0.6794	0.871	0.9297	0.7516	0.9685	0.929	0.1676
423	CL196.Contig1	OSIGBa0132E09-OSIGBa0108L24.1 [Oryza sativa Indica Group]	Oryza sativa Indica Group	8	0.8954	0.9056	0.9638	0.8547	0.929	0.9364	0.7798	0.561	0.3565	0.5395
424	CL2346.Contig1	RHD3a, RHD3/Sey1 family GTPase involved in the ER-to-Golgi traffic [Ectocarpus siliculosus]	Ectocarpus siliculosus	5	1.2359	0.2234	0.8395	0.5873	1.0093	0.7984	0.9462	0.76	1.0093	0.505
425	Unigene8191	aspartate aminotransferase [Chlamydomonas reinhardtii] >gi	Chlamydomonas reinhardtii	7	0.955	0.823	0.955	0.7841	0.8954	0.9405	0.9376	0.3876	0.6026	0.2918
426	CL15016.Contig1	F-ATPase family transporter: protons (mitochondrial) [Ostreococcus lucimarinus CCE9901] >gi	Ostreococcus lucimarinus CCE9901	8	0.394	0.0859	0.9462	0.4653	1.0471	0.4211	1.0765	0.3522	0.4966	0.105
427	CL13015.Contig1	NUK7 [Phytophthora infestans]	Phytophthora infestans	4	4.2073	0.0126	3.281	0.1001	5.7544	0.0014	6.4863	0.0014	6.6069	0.0001
428	CL2442.Contig1	Os01g0496900 [Oryza sativa Japonica Group] >gi	Oryza sativa Japonica Group	5	1.1272	0.4901	1.2942	0.4626	0.929	0.8455	0.7586	0.2446	0.3221	0.1912
429	CL10629.Contig1	retinol dehydrogenase 12, like (ISS) [Ostreococcus tauri] >gi	Ostreococcus tauri	6	1.0471	0.2935	0.3162	0.0598	0.7586	0.8592	0.7311	0.3157	1.4997	0.1422
430	CL13171.Contig1	alpha-amylase [Oryza sativa Japonica Group]	Oryza sativa Japonica Group	6	1.3062	0.6105	1.1803	0.2204	0.9638	0.8656	3.6644	0.0022	6.4269	0.0005
431	CL13779.Contig1	fructose-bisphosphate aldolase [Pyropia yezoensis]	Pyropia yezoensis	28	0.9817	0.7186	0.8017	0.5711	1.0568	0.7046	0.6252	0.3277	0.4055	0.154
432	CL13790.Contig1	zinc finger (ZPR1-type) family protein [Arabidopsis lyrata subsp. lyrata] >gi	Arabidopsis lyrata subsp. lyrata	6	2.8418	0.5276	3.1268	0.4464	2.7381	0.5409	2.9946	0.4254	0.9908	0.6571
433	CL15635.Contig1	vacuolar ATP synthase subunit E [Elaeis guineensis]	Elaeis guineensis	11	0.6368	0.9252	0.8091	0.9954	1.4652	0.7798	1.3677	0.4971	1.6596	0.3637
434	CL12390.Contig1	dTDP-glucose 4-6-dehydratase [Cicer arietinum]	Cicer arietinum	6	0.879	0.7495	1.028	0.9311	1.3552	0.5836	1.1066	0.9301	1.0093	0.9731
435	CL14400.Contig1	elongation factor tu [Micromonas pusilla CCMP1545] >gi	Micromonas pusilla CCMP1545	6	1.5417	0.1542	1.7061	0.1561	1.3677	0.2596	0.5649	0.6802	2.2284	0.0234
436	CL2357.Contig1	Os10g0414500 [Oryza sativa Japonica Group] >gi	Oryza sativa Japonica Group	6	0.6194	0.4906	1.1803	0.4491	0.2368	0.7926	0.1786	0.2627	0.2032	0.4428
437	CL8395.Contig1	ubiquitin-conjugating enzyme E2 variant 1C [Arabidopsis thaliana] >gi	Arabidopsis thaliana	11	1.1912	0.8019	1.1588	0.7511	1.2823	0.8486	1.2023	0.9471	1.5704	0.6907
438	CL33.Contig3	COG0667: Predicted oxidoreductases (ISS) [Ostreococcus tauri] >gi	Ostreococcus tauri	5	1.2023	0.7246	0.879	0.6109	1.2474	0.6693	1.0568	0.9653	1.5996	0.0857
439	CL1083.Contig1	26S proteasome non-ATPase regulatory subunit 4 [Zea mays] >gi	Zea mays	5	0.5814	0.885	1.0864	0.9551	1.1912	0.6191	0.6194	0.7705	0.9204	0.977
440	CL11880.Contig1	BiP [Crypthecodinium cohnii]	Crypthecodinium cohnii	10	1.3428	0.7039	1.2589	0.9825	1.9588	0.1727	2.2909	0.073	2.2909	0.0796
441	CL2460.Contig1	solute carrier protein [Gracilaria gracilis]	Gracilaria gracilis	5	0.9908	0.8012	0.9036	0.5407	0.5754	0.139	0.1995	0.0668	0.5808	0.2923
442	CL12106.Contig1	Os01g0217800 [Oryza sativa Japonica Group] >gi	Oryza sativa Japonica Group	7	0.1614	0.1091	0.7943	0.7895	1.5276	0.5359	0.5916	0.7293	0.8166	0.9359
443	CL11903.Contig1	Serine protease-like protein; Two of the three residues in the serine protease H/D/S charge relay triad are replaced in this protein by G-98 and P-247, suggesting that it is not a serine protease [Porphyra purpurea]	Porphyra purpurea	7	0.955	0.8177	1.3183	0.4534	0.9036	0.5816	0.912	0.8844	0.2421	0.0236
444	CL14475.Contig1	SOUL heme-binding protein-like (ISS) [Ostreococcus tauri] >gi	Ostreococcus tauri	5	0.8166	0.8011	1.5136	0.4045	1.2589	0.5178	1.3183	0.2486	2.1086	0.0602
445	CL11670.Contig1	Os01g0951200 [Oryza sativa Japonica Group] >gi	Oryza sativa Japonica Group	5	1.1912	0.6955	1.2942	0.7112	1.9588	0.2073	0.3076	0.6242	1.4723	0.4724
446	CL10076.Contig1	GatB/YqeY [Ectocarpus siliculosus]	Ectocarpus siliculosus	6	0.631	0.5717	1.0765	0.6981	0.631	0.6144	0.8551	0.7436	0.5861	0.3508
447	CL5547.Contig1	SNF2 superfamily protein [Chlamydomonas reinhardtii] >gi	Chlamydomonas reinhardtii	11	0.7112	0.3414	1.0765	0.8262	0.5105	0.2514	0.6368	0.5685	0.6026	0.3935
448	CL10455.Contig1	actin-depolymerizing factor 3 [Zea mays] >gi	Zea mays	17	1.0895	0.7719	2.4889	0.2155	2.5586	0.1883	2.1281	0.4047	1.556	0.8054
449	CL13120.Contig1	oxidoreductase, short chain dehydrogenase/reductase family protein, expressed [Oryza sativa Japonica Group]	Oryza sativa Japonica Group	7	1.803	0.0938	0.9908	0.5165	0.8872	0.2612	1.2589	0.2371	0.7178	0.9169
450	CL9583.Contig1	ATSUG1 [Arabidopsis lyrata subsp. lyrata] >gi	Arabidopsis lyrata subsp. lyrata	6	1.1169	0.7269	1.0093	0.978	1.2589	0.7585	1.4191	0.3451	1.5704	0.3012
451	CL12978.Contig1	Os06g0531200 [Oryza sativa Japonica Group] >gi	Oryza sativa Japonica Group	13	0.3802	0.4778	0.7586	0.8077	1.2359	0.486	1.5136	0.4973	1.803	0.1396
452	CL8046.Contig1	subunit of the ESCRT-III complex [Chlamydomonas reinhardtii] >gi	Chlamydomonas reinhardtii	9	0.8861	0.2752	1.5201	0.9187	1.1803	0.3442	1.3677	0.045	0.8241	0.5138
453	CL390.Contig1	EsV-1-57 [Ectocarpus siliculosus]	Ectocarpus siliculosus	6	4.4625	0.0998	2.1086	0.5925	9.7275	0.0132	8.5507	0.0196	10.666	0.0127
454	CL16762.Contig1	Os09g0570300 [Oryza sativa Japonica Group] >gi	Oryza sativa Japonica Group	5	1.3552	0.4998	0.7379	0.3878	0.597	0.2273	0.4093	0.5856	0.6855	0.6828
455	CL10915.Contig1	glycine cleavage system h-protein [Micromonas sp. RCC299] >gi	Micromonas sp. RCC299	7	3.0761	0.0658	3.1333	0.0638	1.8535	0.0555	1.6144	0.3338	3.0761	0.0327
456	CL9701.Contig1	shikimate dehydrogenase [Zea mays]	Zea mays	5	1.028	0.982	0.6194	0.2744	0.7798	0.6003	0.6138	0.4552	0.5754	0.4428
457	CL12890.Contig1	thioredoxin f [Thalassiosira pseudonana CCMP1335] >gi	Thalassiosira pseudonana CCMP1335	6	0.2884	0.1087	1.2023	0.6745	1.1803	0.4437	1.0186	0.4058	0.879	0.792
458	CL2301.Contig1	T-complex protein 1, gamma subunit [Ectocarpus siliculosus]	Ectocarpus siliculosus	5	1	0.9777	0.929	0.9525	0.9727	0.8654	1.1912	0.5931	1.3932	0.225
459	CL2696.Contig1	calnexin-like protein [Solanum lycopersicum]	Solanum lycopersicum	7	1.3183	0.4411	1.8057	0.925	1.8535	0.0122	2.0701	0.0485	3.3113	0.0004
460	CL16135.Contig1	rps15 [Hemiselmis andersenii] >gi	Hemiselmis andersenii	8	0.5395	0.4657	0.6869	0.6786	0.6252	0.3777	0.52	0.4878	0.4966	0.2466
461	CL12176.Contig1	SPS1m [Volvox carteri f. nagariensis]	Volvox carteri f. nagariensis	6	0.6546	0.3354	0.7586	0.3131	0.3837	0.0181	0.2535	0.2306	0.0938	0.0125
462	CL957.Contig1	beta-hydroxyacyl-ACP dehydratase [Ectocarpus siliculosus]	Ectocarpus siliculosus	7	0.6546	0.4575	1.0093	0.9145	1.0375	0.4189	0.227	0.2728	0.6026	0.6276
463	CL122.Contig2	mercuric reductase [Aureococcus anophagefferens]	Aureococcus anophagefferens	6	0.7943	0.3639	0.7586	0.3164	0.5395	0.1239	0.9727	0.9553	0.5546	0.1265
464	CL4244.Contig1	Os03g0857400 [Oryza sativa Japonica Group] >gi	Oryza sativa Japonica Group	9	1.0568	0.8558	0.673	0.1897	1.0471	0.9285	0.9376	0.9376	0.955	0.8436
465	CL2468.Contig1	long chain acyl-CoA synthetase [Ectocarpus siliculosus]	Ectocarpus siliculosus	6	1.3062	0.3422	0.8318	0.5895	0.7447	0.7627	0.6252	0.7786	0.8091	0.9183
466	CL11174.Contig1	20S proteasome alpha subunit E [Chlamydomonas reinhardtii] >gi	Chlamydomonas reinhardtii	8	0.5929	0.1886	0.9727	0.9889	1.5704	0.4021	1.0093	0.7499	1.1803	0.859
467	CL9775.Contig1	ribosomal Pr 117 [Triticum aestivum]	Triticum aestivum	7	1.1588	0.7597	1.1169	0.5221	0.863	0.5464	0.7798	0.3284	0.8017	0.2406
468	CL7580.Contig1	Heat shock protein 40 [Ectocarpus siliculosus]	Ectocarpus siliculosus	7	0.9204	0.62	2.2909	0.1775	2.0893	0.1452	4.4463	0.014	2.7542	0.1282
469	CL15682.Contig1	6-phosphogluconolactonase-like protein [Chlamydomonas reinhardtii] >gi	Chlamydomonas reinhardtii	6	1.0048	0.4809	0.673	0.3316	1.1803	0.6258	1.2261	0.7169	0.8241	0.7658
470	CL638.Contig2	arsenite translocating ATPase like protein [Ectocarpus siliculosus]	Ectocarpus siliculosus	6	1.2134	0.7363	0.9817	0.9999	1.4175	0.5332	0.9585	0.4429	1.1912	0.7569
471	CL11718.Contig1	Os06g0196300 [Oryza sativa Japonica Group] >gi	Oryza sativa Japonica Group	9	0.4875	0.0359	1.0375	0.3708	1.1695	0.1909	1.2246	0.1867	1.028	0.3311
472	CL12922.Contig1	poly(A)-binding protein [Cucumis sativus]	Cucumis sativus	6	0.929	0.5431	0.9036	0.9293	0.597	0.3008	0.3565	0.1292	0.3048	0.0525
473	CL8206.Contig1	6-phosphogluconate dehydrogenase [Gloeochaete wittrockiana]	Gloeochaete wittrockiana	6	1.2942	0.7513	1.0375	0.8214	2.1878	0.1657	0.5861	0.8433	0.7943	0.9354
474	CL14019.Contig1	Nucleobase:Cation symporter-1 family [Micromonas sp. RCC299] >gi	Micromonas sp. RCC299	9	0.7447	0.4033	1.0186	0.9992	0.6668	0.4147	0.8472	0.6189	0.5445	0.2186
475	CL10422.Contig1	6-phosphogluconate dehydrogenase [Volvox carteri f. nagariensis] >gi	Volvox carteri f. nagariensis	8	1.2246	0.4861	0.68	0.0999	0.9834	0.18	0.5995	0.0602	0.3631	0.1074
476	CL12932.Contig1	Chorismate Synthase [Ectocarpus siliculosus]	Ectocarpus siliculosus	5	0.7943	0.5018	0.6668	0.6685	0.5012	0.1352	0.7379	0.4762	1.1066	0.8589
477	CL1112.Contig1	eukaryotic translation initiation factor 3 subunit 1 alpha, 35kDa [Zea mays]	Zea mays	5	0.6486	0.5322	1.1588	0.7971	0.6026	0.5068	1.3677	0.4631	1.0186	0.8073
478	CL908.Contig1	40S ribosome protein S5 [Griffithsia japonica]	Griffithsia japonica	6	3.4906	0.5168	1.884	0.5609	0.8872	0.867	0.2164	0.8239	1.6444	0.1011
479	CL3611.Contig1	Os04g0390000 [Oryza sativa Japonica Group] >gi	Oryza sativa Japonica Group	5	0.4875	0.0801	0.6368	0.3552	0.8091	0.6873	0.8166	0.7525	0.7311	0.795
480	CL11898.Contig1	uncharacterized protein [Arabidopsis thaliana] >gi	Arabidopsis thaliana	5	1.0765	0.9441	1.1272	0.755	1.3428	0.3922	1.3305	0.3854	2.1281	0.0481
481	CL7456.Contig1	signal peptide peptidase [Chlamydomonas reinhardtii] >gi	Chlamydomonas reinhardtii	5	1.0093	0.8783	0.5495	0.2192	0.787	0.363	0.7379	0.6413	1.2246	0.2603
482	CL2570.Contig1	prolyl oligopeptidase-like protein [Arabidopsis thaliana] >gi	Arabidopsis thaliana	5	1.2418	0.1136	1.0539	0.2632	1.5704	0.1654	1.6293	0.4023	1.0568	0.797
483	CL10602.Contig1	Os03g0837900 [Oryza sativa Japonica Group] >gi	Oryza sativa Japonica Group	6	0.3981	0.0328	0.6486	0.4214	0.4728	0.0235	0.5808	0.0787	0.1738	0.0249
484	CL6302.Contig1	allophycocyanin gamma subunit [Pyropia yezoensis] >gi	Pyropia yezoensis	11	0.929	0.9236	0.5273	0.2857	1.3183	0.3769	0.4446	0.6156	1.4588	0.3124
485	CL14893.Contig1	Os12g0176800 [Oryza sativa Japonica Group] >gi	Oryza sativa Japonica Group	7	3.4453	0.0531	0.9908	0.5267	3.5714	0.2795	1.2706	0.3045	2.0893	0.0652
486	CL11978.Contig1	ran-binding protein 1 [Zea mays]	Zea mays	6	0.879	0.4384	1.1272	0.6864	1.9588	0.1995	1.4723	0.5615	2.1878	0.5019
487	CL16562.Contig1	PYchF, plastid YchF-like GTPase [Ectocarpus siliculosus]	Ectocarpus siliculosus	5	1.0186	0.8969	0.631	0.0307	0.4446	0.0035	0.1837	0.0006	0.2582	0.0005
488	CL409.Contig1	uncharacterized protein [Arabidopsis thaliana] >gi	Arabidopsis thaliana	9	0.9204	0.8399	0.7311	0.7355	0.6406	0.5622	1.2706	0.4367	1.0375	0.9833
489	CL3884.Contig1	long-chain acyl-CoA synthetase 6 [Arabidopsis thaliana] >gi	Arabidopsis thaliana	6	1.1588	0.7883	0.796	0.3598	0.8954	0.4467	0.6138	0.8617	1.9588	0.0764
490	CL6140.Contig1	AT1G21065 [Arabidopsis thaliana]	Arabidopsis thaliana	5	2.1086	0.3577	1.9953	0.6581	2.355	0.6008	3.4041	0.0601	2.9376	0.3899
491	CL12206.Contig1	proteasome subunit [Griffithsia japonica]	Griffithsia japonica	6	1.5849	0.2854	1.6444	0.1904	0.9036	0.4811	1.406	0.2563	1.6904	0.135
492	CL975.Contig1	COG0013: Alanyl-tRNA synthetase (ISS) [Ostreococcus tauri] >gi	Ostreococcus tauri	5	0.7656	0.3073	0.9638	0.5914	0.6138	0.3004	0.6138	0.2137	0.9817	0.9514
493	CL2223.Contig1	peptidase family protein [Arabidopsis lyrata subsp. lyrata] >gi	Arabidopsis lyrata subsp. lyrata	6	1.0783	0.048	1.2023	0.2741	1.1819	0.2259	0.7333	0.0338	3.2509	0.0657
494	CL11242.Contig1	lysyl-trna synthetase [Thalassiosira pseudonana CCMP1335] >gi	Thalassiosira pseudonana CCMP1335	6	0.8091	0.6606	0.4169	0.0745	0.5152	0.3644	0.6607	0.9724	0.7112	0.7197
495	CL15374.Contig1	photosystem II protein D1 [Pyropia yezoensis] >gi	Pyropia yezoensis	9	0.3972	0.1437	0.5495	0.1989	1.4322	0.2106	0.9908	0.9203	0.929	0.9359
496	CL16399.Contig1	Os06g0103600 [Oryza sativa Japonica Group] >gi	Oryza sativa Japonica Group	6	1.1272	0.7867	1.226	0.4771	0.4325	0.7863	0.4246	0.2459	0.2512	0.1836
497	CL11598.Contig1	pyruvate carboxylase [Emiliania huxleyi]	Emiliania huxleyi	6	1.3428	0.2501	0.863	0.5669	0.6668	0.0677	0.5395	0.2129	0.8472	0.7706
498	CL13216.Contig1	Os10g0569200 [Oryza sativa Japonica Group] >gi	Oryza sativa Japonica Group	5	1.0568	0.4792	0.8954	0.6212	0.6918	0.9611	0.52	0.1702	1.5704	0.1551
499	CL10083.Contig1	thioredoxin [Pyropia yezoensis] >gi	Pyropia yezoensis	19	0.2729	0.0295	1.3932	0.6323	1.8535	0.1008	1.1803	0.5081	0.7656	0.4575
500	CL2136.Contig1	FAD synthetase [Chlamydomonas reinhardtii] >gi	Chlamydomonas reinhardtii	5	0.7727	0.6358	0.4966	0.215	0.3221	0.0164	0.232	0.0168	0.0794	0.0166
501	CL4193.Contig1	tryptophanyl-tRNA synthetase [Ectocarpus siliculosus]	Ectocarpus siliculosus	6	0.7727	0.4564	0.7447	0.3421	0.4487	0.036	0.3404	0.2081	0.2965	0.0198
502	Unigene6648	succinic semialdehyde dehydrogenase [Micromonas sp. RCC299] >gi	Micromonas sp. RCC299	6	0.8318	0.7788	1	0.6143	0.9036	0.95	1.0666	0.4615	1	0.5242
503	CL10401.Contig1	Guanylate kinase (IC) [Ostreococcus tauri] >gi	Ostreococcus tauri	9	4.3494	0.1632	1.0666	0.912	5.847	0.0544	4.3679	0.2055	1.0965	0.4901
504	CL11475.Contig1	RecName: Full=40S ribosomal protein S8 >gi|3777552|gb|AAC64931.1| 40S ribosomal protein S8 [Griffithsia japonica]	Griffithsia japonica	9	1.2359	0.5685	0.9727	0.9189	0.52	0.2733	0.6668	0.9284	0.7727	0.58
505	CL7099.Contig1	AAA+-type ATPase (ISS) [Ostreococcus tauri] >gi	Ostreococcus tauri	4	0.7798	0.7946	0.912	0.8957	0.8395	0.8481	0.9727	0.4183	0.8017	0.1155
506	CL12734.Contig1	proteasome subunit alpha type-3 [Arabidopsis thaliana] >gi	Arabidopsis thaliana	7	1.2942	0.6008	0.6611	0.548	1.3305	0.5328	1.7378	0.1001	1.5849	0.4552
507	CL401.Contig1	component of cytosolic 80S ribosome and 40S small subunit [Volvox carteri f. nagariensis] >gi	Volvox carteri f. nagariensis	9	1.1169	0.5451	1.0965	0.647	0.8091	0.8913	0.9817	0.7946	0.4365	0.135
508	CL9600.Contig1	3-deoxy-D-arabino-heptulosonate-7-phosphate synthase [Bacopa monnieri]	Bacopa monnieri	6	1.888	0.0429	1.1169	0.5477	0.6368	0.7085	1.3677	0.3495	2.0324	0.0396
509	CL11636.Contig1	Os09g0539100 [Oryza sativa Japonica Group] >gi	Oryza sativa Japonica Group	5	0.6855	0.6187	1.3183	0.4132	1.4322	0.3006	0.8872	0.9026	0.4487	0.293
510	CL6793.Contig1	40S ribosomal protein S3-1 [Arabidopsis thaliana] >gi	Arabidopsis thaliana	5	1.9588	0.0545	1.1588	0.6964	1.2134	0.5058	0.638	0.7451	1.4454	0.2429
511	CL12612.Contig1	26S protease regulatory subunit 6B [Zea mays] >gi	Zea mays	5	0.7447	0.1462	0.6668	0.4288	0.6546	0.2881	0.8241	0.4218	1.0375	0.5141
512	CL12660.Contig1	adenylate kinase [Volvox carteri f. nagariensis] >gi	Volvox carteri f. nagariensis	9	0.8318	0.7322	1.6043	0.5944	0.9462	0.7854	1.1066	0.3777	0.6486	0.2022
513	CL11453.Contig1	pontin [Volvox carteri f. nagariensis] >gi	Volvox carteri f. nagariensis	4	0.7586	0.4254	0.7244	0.3879	1.1272	0.2986	0.863	0.9957	1.3062	0.1072
514	CL2401.Contig1	rab GDP dissociation inhibitor protein [Chlamydomonas reinhardtii] >gi	Chlamydomonas reinhardtii	4	1.1803	0.1585	1.2823	0.2533	1.7219	0.0911	1.2023	0.2883	1.2134	0.3583
515	CL11407.Contig1	ribosomal protein L3 [Pyropia yezoensis] >gi	Pyropia yezoensis	7	0.955	0.8681	0.9817	0.9729	0.5649	0.0592	0.3981	0.0098	0.15	0.0013
516	CL11449.Contig1	Os02g0834700 [Oryza sativa Japonica Group] >gi	Oryza sativa Japonica Group	6	0.9462	0.9769	0.5598	0.2158	0.5395	0.2601	0.5445	0.4705	0.6368	0.4183
517	Unigene2448	ATP synthase CF1 beta subunit [Pyropia yezoensis] >gi	Pyropia yezoensis	22	1.028	0.8845	0.8395	0.7286	0.6427	0.6931	0.6546	0.4026	0.6918	0.4813
518	CL14807.Contig1	TCP-1/cpn60 chaperonin family protein [Arabidopsis thaliana] >gi	Arabidopsis thaliana	5	1.6788	0.6733	1.3183	0.6119	1.0186	0.9073	1.5453	0.6724	1.406	0.6523
519	CL383.Contig1	maltose O-acetyltransferase [Phytophthora infestans T30-4] >gi	Phytophthora infestans T30-4	6	1.0375	0.8194	0.9809	0.6493	1.0864	0.8711	0.7379	0.6386	0.3767	0.1975
520	CL2173.Contig1	peptidylprolyl isomerase, precursor [Micromonas sp. RCC299] >gi	Micromonas sp. RCC299	14	1.1588	0.8326	1.2134	0.8942	0.9817	0.9619	0.9462	0.8319	0.2128	0.1521
521	CL2520.Contig1	Heat shock protein 40 [Ectocarpus siliculosus]	Ectocarpus siliculosus	5	1.1695	0.7925	1.2023	0.8706	1.8365	0.3599	1.8535	0.4084	1.4322	0.6338
522	CL11974.Contig1	adenylyl cyclase associated protein [Gossypium herbaceum subsp. africanum]	Gossypium herbaceum subsp. africanum	8	1.3305	0.8375	1.5996	0.6597	2.729	0.0516	2.2699	0.2034	1.9588	0.2345
523	CL15903.Contig1	Os11g0660500 [Oryza sativa Japonica Group] >gi	Oryza sativa Japonica Group	6	0.9727	0.997	1.0765	0.3652	1.2942	0.1592	0.5346	0.3594	0.6081	0.5293
524	CL1124.Contig1	Chloroplast 50S ribosomal protein L15 [Ectocarpus siliculosus]	Ectocarpus siliculosus	8	0.929	0.541	1.2246	0.6305	0.7586	0.0728	1.2246	0.6638	0.413	0.0237
525	CL1047.Contig1	dihydroorotate dehydrogenase [Zea mays] >gi	Zea mays	5	1.1066	0.5329	1.0864	0.3332	0.6918	0.7511	1.6904	0.1044	1.5276	0.1968
526	CL443.Contig1	60S ribosomal protein L13E [Elaeis guineensis]	Elaeis guineensis	5	1.3932	0.345	1.1376	0.8132	0.9908	0.6567	0.6427	0.1688	0.787	0.3384
527	CL1247.Contig1	translation initiation factor 3 [Pyropia yezoensis] >gi	Pyropia yezoensis	5	1.1588	0.7661	1.0666	0.7896	1.2023	0.3811	1.0471	0.7273	0.8954	0.7312
528	CL9189.Contig1	Os01g0574500 [Oryza sativa Japonica Group] >gi	Oryza sativa Japonica Group	4	0.574	0.8466	0.7692	0.2645	0.8395	0.8262	1.2589	0.336	1.3804	0.6666
529	CL15971.Contig1	prefoldin subunit 2 [Zea mays]	Zea mays	4	0.278	0.0662	1	0.8775	0.9908	0.7653	0.7311	0.8785	0.4406	0.1269
530	CL10143.Contig1	4-diphosphocytidyl-2-C-methyl-D-erythritol kinase, chloroplast precursor [Ectocarpus siliculosus]	Ectocarpus siliculosus	4	0.5346	0.097	1.2936	0.1503	0.7379	0.2549	1.0514	0.0532	0.4613	0.0897
531	CL11695.Contig1	uncharacterized protein [Arabidopsis thaliana] >gi	Arabidopsis thaliana	4	1.6144	0.4232	1.3804	0.9381	1.0864	0.8212	0.5248	0.2139	1.1803	0.7006
532	CL911.Contig1	cyclase/dehydrase [Zea mays] >gi	Zea mays	6	1.2942	0.4506	0.9376	0.6853	0.4699	0.2293	0.6607	0.6588	0.5395	0.2946
533	CL2290.Contig1	Serine protease-like protein; Two of the three residues in the serine protease H/D/S charge relay triad are replaced in this protein by G-98 and P-247, suggesting that it is not a serine protease [Porphyra purpurea]	Porphyra purpurea	5	0.7904	0.2295	1	0.8306	1.5849	0.253	0.7244	0.7681	0.9908	0.8219
534	CL11130.Contig1	Rossmann-fold NAD(P)-binding domain-containing protein [Arabidopsis thaliana] >gi	Arabidopsis thaliana	5	0.8166	0.5621	0.9817	0.8131	0.7516	0.57	0.6918	0.4252	1.6444	0.2653
535	CL12770.Contig1	component of cytosolic 80S ribosome and 40S small subunit [Volvox carteri f. nagariensis] >gi	Volvox carteri f. nagariensis	5	1.4454	0.2451	0.6607	0.1146	0.9204	0.6644	0.263	0.0182	1.3062	0.2843
536	Unigene3264	phycobillisome linker protein [Pyropia yezoensis] >gi	Pyropia yezoensis	7	1.5136	0.2053	0.6252	0.1873	0.7798	0.8951	0.2704	0.0928	0.3908	0.354
537	CL2391.Contig1	peptide methionine sulfoxide reductase B2 [Arabidopsis thaliana] >gi	Arabidopsis thaliana	5	0.8954	0.1114	1.4227	0.8647	2.1281	0.2633	3.4995	0.0181	2.9107	0.0702
538	CL10426.Contig1	arsenic methyltransferase [Cyanidioschyzon sp. 5508]	Cyanidioschyzon sp. 5508	4	0.7586	0.3392	1.3807	0.3947	0.6138	0.5159	0.4529	0.0605	0.6486	0.3096
539	CL12262.Contig1	ubiquitin-conjugating enzyme [Griffithsia japonica]	Griffithsia japonica	8	1.0864	0.9552	1.0666	0.7922	1.4723	0.5296	0.9817	0.6508	1.7219	0.3991
540	CL11529.Contig1	short-chain dehydrogenase/reductase SDR [Ectocarpus siliculosus]	Ectocarpus siliculosus	7	0.9204	0.8995	1.0864	0.7479	0.9908	0.7619	1.0093	0.6736	0.955	0.9228
541	CL2867.Contig1	Os03g0815200 [Oryza sativa Japonica Group] >gi	Oryza sativa Japonica Group	4	0.9204	0.7508	0.955	0.7015	0.6194	0.3371	0.7244	0.2216	0.7447	0.3889
542	CL11001.Contig1	gamma carbonic anhydrase [Emiliania huxleyi]	Emiliania huxleyi	6	0.7379	0.5419	0.879	0.7224	0.673	0.539	0.7047	0.8582	0.7586	0.5183
543	Unigene8127	enolase 2 [Mastocarpus papillatus]	Mastocarpus papillatus	4	0.9462	0.9847	1.4893	0.9606	1.3305	0.5667	1.1482	0.8908	0.8954	0.9257
544	CL12144.Contig1	structural molecule [Zea mays]	Zea mays	5	0.7656	0.7579	0.9817	0.9878	1.2474	0.4445	1.5704	0.3799	2.0137	0.0663
545	CL11526.Contig1	RecName: Full=40S ribosomal protein S12 >gi|6012956|emb|CAB57311.1| 40s ribosomal protein S12 [Cyanophora paradoxa]	Cyanophora paradoxa	7	0.8017	0.3221	1.1272	0.9348	0.7516	0.3484	1	0.901	0.4966	0.0647
546	CL3070.Contig1	RecName: Full=tRNA-splicing ligase RtcB homolog	All	4	0.9204	0.6206	1.2028	0.2205	0.6026	0.2737	0.6081	0.5775	0.9036	0.9741
547	Unigene4526	poly(A) binding protein RB47 [Chlamydomonas reinhardtii]	Chlamydomonas reinhardtii	7	0.8318	0.504	1.2942	0.7759	0.787	0.4277	0.879	0.8126	1.2589	0.634
548	CL9665.Contig1	isocitrate dehydrogenase, NAD-dependent [Volvox carteri f. nagariensis] >gi	Volvox carteri f. nagariensis	5	1.1376	0.6164	0.8954	0.8484	0.9817	0.6952	1.0375	0.6301	1.4191	0.4437
549	CL1120.Contig1	short-chain alcohol dehydrogenase family enzyme [Griffithsia japonica]	Griffithsia japonica	7	2.3335	0.1314	1.1066	0.8116	1.7397	0.0419	0.3733	0.9514	1.1066	0.4915
550	CL1335.Contig1	ribulose-1,5-bisphosphate carboxylase/oxygenase large subunit [Porphyra saldanhae]	Porphyra saldanhae	10	1.803	0.2283	0.8551	0.6619	1.1169	0.9616	0.4656	0.2937	1.2706	0.6322
551	CL9849.Contig1	syringomycin biosynthesis enzyme [Zea mays]	Zea mays	5	0.5346	0.2139	1.2676	0.2844	0.7864	0.074	1.1272	0.8176	0.7727	0.5633
552	CL10285.Contig1	6,7-dimethyl-8-ribityllumazine synthase [Ectocarpus siliculosus]	Ectocarpus siliculosus	5	0.2512	0.3931	1.4454	0.29	1.3932	0.2012	1.977	0.0542	1.7539	0.0728
553	CL7201.Contig1	elongation factor Ts [Pyropia yezoensis] >gi	Pyropia yezoensis	7	1.0765	0.9693	1.3182	0.9841	0.8166	0.9116	0.6138	0.8215	0.6486	0.8575
554	CL7520.Contig1	pyruvate dehydrogenase E1 component alpha subunit [Pyropia yezoensis] >gi	Pyropia yezoensis	5	1.0093	0.7128	0.7798	0.9211	0.879	0.8075	0.4487	0.4684	0.6668	0.4356
555	CL236.Contig1	glutaredoxin, CPYC type [Chlamydomonas reinhardtii] >gi	Chlamydomonas reinhardtii	6	0.7447	0.5363	0.9462	0.9174	0.6792	0.6722	0.302	0.1975	0.2559	0.0917
556	CL11831.Contig1	Os01g0814900 [Oryza sativa Japonica Group] >gi	Oryza sativa Japonica Group	4	1.1482	0.4405	0.6855	0.1888	1.1588	0.5796	0.3105	0.1424	0.631	0.2169
557	CL32.Contig1	endoplasmin-like protein [Arabidopsis thaliana] >gi	Arabidopsis thaliana	4	1.6596	0.4824	1.8535	0.6279	0.8241	0.6433	1.8197	0.1211	2.5586	0.0691
558	CL3758.Contig1	RecName: Full=Probable D-2-hydroxyglutarate dehydrogenase, mitochondrial; Flags: Precursor	All	4	0.8318	0.6247	0.8241	0.6738	0.5546	0.2851	0.5702	0.7663	0.2729	0.1853
559	CL12576.Contig1	Nuclear distribution protein NUDC (ISS) [Ostreococcus tauri] >gi	Ostreococcus tauri	4	0.8318	0.5951	1.4179	0.816	0.8166	0.9779	1.3612	0.7095	1.3677	0.3988
560	CL8332.Contig1	TCP-1/cpn60 chaperonin [Oryza sativa Japonica Group]	Oryza sativa Japonica Group	4	1.1482	0.2168	1.0765	0.8688	0.8954	0.814	1.3183	0.4248	2.704	0.0301
561	CL13558.Contig1	Os10g0410600 [Oryza sativa Japonica Group] >gi	Oryza sativa Japonica Group	4	0.3908	0.1672	1.0568	0.7495	1.0666	0.9318	0.8091	0.9703	0.3105	0.542
562	CL11322.Contig1	SAM dependent methyltransferase [Micromonas sp. RCC299] >gi	Micromonas sp. RCC299	4	0.7112	0.4574	0.6982	0.3401	0.6427	0.2986	0.1871	0.0547	0.157	0.0347
563	CL10597.Contig1	Leucyl aminopeptidase [Ectocarpus siliculosus]	Ectocarpus siliculosus	8	0.7771	0.56	0.94	0.6015	0.8091	0.8941	1.0471	0.9503	2.3121	0.3233
564	Unigene3108	thiamin biosynthesis protein G [Pyropia yezoensis] >gi	Pyropia yezoensis	4	0.7798	0.4291	0.9693	0.5159	0.7447	0.4476	0.6918	0.2567	0.787	0.5035
565	CL2525.Contig1	elongation factor P [Paulinella chromatophora] >gi	Paulinella chromatophora	5	1.8365	0.0585	1.7865	0.0744	1.3062	0.2306	1.803	0.0937	1.406	0.2002
566	CL14956.Contig1	hypothetical protein SELMODRAFT_410410 [Selaginella moellendorffii] >gi	Selaginella moellendorffii	5	1.4859	0.3987	1.3804	0.4821	0.6368	0.8242	0.9376	0.9379	0.929	0.6148
567	CL11272.Contig1	40S ribosomal protein S19-1 [Arabidopsis thaliana] >gi	Arabidopsis thaliana	4	1.9409	0.4467	1.3677	0.8087	1.7061	0.4488	0.8954	0.9321	1.7378	0.3937
568	Unigene2412	pyruvate dehydrogenase E1 component alpha subunit [Pyropia yezoensis] >gi	Pyropia yezoensis	4	1.2589	0.8372	0.9462	0.9808	1.0492	0.9456	0.6026	0.6887	0.6792	0.9025
569	Unigene1899	60S ribosome protein L12 [Griffithsia japonica]	Griffithsia japonica	8	1.1588	0.7604	1.1169	0.8864	0.9204	0.4133	0.7447	0.1497	0.7586	0.2419
570	CL5296.Contig1	carbonic anhydrase [Micromonas sp. RCC299] >gi	Micromonas sp. RCC299	5	0.8472	0.9494	1.2942	0.516	0.7798	0.8999	1.0965	0.676	1.2942	0.5378
571	CL12018.Contig1	Os02g0230100 [Oryza sativa Japonica Group] >gi	Oryza sativa Japonica Group	4	1.1272	0.5327	0.6546	0.3531	0.8017	0.788	0.597	0.4515	0.5916	0.9223
572	CL10577.Contig1	phycobilisome 7.8 kDa linker polypeptide [Griffithsia japonica]	Griffithsia japonica	9	0.9036	0.7032	0.9376	0.8729	0.6607	0.299	0.6855	0.4846	0.4571	0.1708
573	Unigene912	RecName: Full=Uncharacterized protein ycf53	All	5	0.9376	0.3577	0.5058	0.0613	0.3105	0.0245	0.1148	0.0087	0.3281	0.0252
574	CL12099.Contig1	uncharacterized protein [Arabidopsis thaliana] >gi	Arabidopsis thaliana	4	0.6855	0.2611	1.1376	0.6823	1.0666	0.8691	1.2246	0.6726	1	0.6331
575	CL9134.Contig1	acetyl-CoA carboxylase beta subunit [Pyropia yezoensis] >gi	Pyropia yezoensis	8	1.2359	0.5379	0.8472	0.8364	0.7798	0.2222	0.5058	0.0899	1.4454	0.414
576	CL2332.Contig1	photosystem II 11 kDa protein [Ectocarpus siliculosus]	Ectocarpus siliculosus	8	0.5702	0.1277	1	0.4271	1.1272	0.8089	0.7798	0.4525	1.1376	0.8983
577	CL686.Contig1	bifunctional aspartokinase/homoserine dehydrogenase 1 [Arabidopsis thaliana] >gi	Arabidopsis thaliana	4	5.5976	0.091	1.2246	0.4023	0.9908	0.6047	2.9923	0.3609	3.5975	0.286
578	CL9727.Contig1	Os01g0742300 [Oryza sativa Japonica Group] >gi	Oryza sativa Japonica Group	5	0.8639	0.3967	1.1169	0.7262	1.7002	0.7647	1.3804	0.4095	0.9817	0.8916
579	CL981.Contig1	cpeT-like protein [Hemiselmis andersenii] >gi	Hemiselmis andersenii	5	0.7311	0.3061	0.8017	0.3746	0.631	0.1609	0.3802	0.0392	0.6486	0.1561
580	CL15869.Contig1	Heat shock protein 90 [Ectocarpus siliculosus]	Ectocarpus siliculosus	6	1.5849	0.254	1.028	0.9683	2.8314	0.1226	2.6546	0.1366	4.6559	0.0096
581	CL15582.Contig1	cysteine desulfuration protein [Chlamydomonas reinhardtii] >gi	Chlamydomonas reinhardtii	6	0.8551	0.8056	1.1272	0.4891	1.1169	0.5438	0.912	0.7029	1.0093	0.9618
582	CL2496.Contig1	ADP-ribosylation factor [Oryza sativa Japonica Group]	Oryza sativa Japonica Group	5	0.673	0.3401	0.8954	0.8487	0.9462	0.8849	0.912	0.3769	0.673	0.314
583	CL11378.Contig1	OSJNBb0003E08.17 gene (ISS) [Ostreococcus tauri] >gi	Ostreococcus tauri	4	1.1912	0.605	1.1066	0.7458	0.9908	0.9355	1.1588	0.7015	0.9036	0.4551
584	CL11013.Contig1	phosphoglucomutase/phosphomannomutase family protein [Micromonas sp. RCC299] >gi	Micromonas sp. RCC299	7	0.9204	0.5711	0.9817	0.9033	1.0666	0.7006	0.9727	0.9217	1.0568	0.8119
585	CL15931.Contig1	AMP deaminase [Pyropia yezoensis]	Pyropia yezoensis	4	1.138	0.4143	1.1806	0.3847	1.3536	0.0432	1.6444	0.2325	2.1677	0.0699
586	CL3225.Contig1	Os02g0595500 [Oryza sativa Japonica Group] >gi	Oryza sativa Japonica Group	4	1.2474	0.1067	0.9817	0.7047	1.0666	0.5193	0.8091	0.4678	1.4454	0.0743
587	CL346.Contig1	photosystem I P700 chlorophyll a apoprotein A2 [Pyropia yezoensis] >gi	Pyropia yezoensis	5	4.6132	0.0048	1.0666	0.4725	1.7865	0.1346	0.7047	0.9425	1.803	0.1338
588	CL7881.Contig1	alanyl-tRNA synthetase [Micromonas sp. RCC299] >gi	Micromonas sp. RCC299	4	3.4356	0.1465	3.3729	0.1443	2.6062	0.3196	1.3428	0.3868	2.1086	0.4062
589	CL962.Contig1	ferredoxin oxidoreductase precursor [Guillardia theta]	Guillardia theta	4	0.6855	0.2317	0.8472	0.4138	0.929	0.5811	0.8472	0.3717	0.5916	0.2633
590	CL11930.Contig1	chloroplast fructose-1,6-bisphosphatase [Pyropia yezoensis]	Pyropia yezoensis	9	0.871	0.894	0.489	0.784	0.8395	0.8017	0.3342	0.1452	0.955	0.9345
591	CL1469.Contig1	molybdenum cofactor sulfurase family protein [Arabidopsis lyrata subsp. lyrata] >gi	Arabidopsis lyrata subsp. lyrata	4	1.1588	0.5603	0.9036	0.7851	1.0375	0.7822	0.7656	0.8158	0.3873	0.1589
592	CL15469.Contig1	Nitric oxide dioxygenase (Pi-NOD1) [Phytophthora infestans T30-4] >gi	Phytophthora infestans T30-4	5	1.2023	0.7839	1.2023	0.9041	0.8395	0.5583	0.5105	0.5012	0.2377	0.0269
593	CL11874.Contig1	RNA helicase [Thalassiosira pseudonana CCMP1335] >gi	Thalassiosira pseudonana CCMP1335	4	0.4325	0.2028	0.5546	0.4556	0.4742	0.2028	0.439	0.1114	0.4966	0.1894
594	CL12962.Contig1	fructose-bisphosphatase [Pyropia yezoensis]	Pyropia yezoensis	5	0.9204	0.7921	0.9817	0.9285	0.8472	0.7641	0.5445	0.3817	0.2489	0.1232
595	CL11607.Contig1	sar-type small GTPase [Chlamydomonas reinhardtii] >gi	Chlamydomonas reinhardtii	4	1.1588	0.7641	1.7378	0.1728	1.3305	0.4339	2.0137	0.1459	1.0864	0.8137
596	CL11795.Contig1	member of the clp superfamily, large regulatory subunit [Thalassiosira pseudonana CCMP1335] >gi	Thalassiosira pseudonana CCMP1335	4	1.0186	0.9065	1.0471	0.8321	1.1376	0.505	1.3677	0.1859	1.3932	0.1653
597	CL11628.Contig1	uncharacterized protein [Arabidopsis thaliana] >gi	Arabidopsis thaliana	5	0.787	0.4194	0.7727	0.7652	0.929	0.8395	1.0093	0.957	0.8091	0.3854
598	CL9748.Contig1	haloacid dehalogenase-like hydrolase domain-containing protein [Arabidopsis thaliana] >gi	Arabidopsis thaliana	5	1	0.9564	0.9727	0.8335	0.955	0.6793	0.1688	0.2036	0.929	0.353
599	CL13728.Contig1	ribosomal protein S21 [Karlodinium veneficum]	Karlodinium veneficum	4	0.4093	0.1659	1.1912	0.6835	0.9817	0.8533	0.8017	0.6439	0.2535	0.089
600	Unigene302	cellulosome anchoring protein, cohesin region [Ectocarpus siliculosus]	Ectocarpus siliculosus	5	0.7379	0.6317	1.3428	0.3	1.6444	0.1333	1.3677	0.4131	1.803	0.118
601	CL9926.Contig1	NADH-ubiquinone oxidoreductase 10.5 kDa subunit [Zea mays] >gi	Zea mays	4	0.673	0.3145	1.0965	0.8605	0.9204	0.5784	0.929	0.8971	0.4613	0.1251
602	CL8306.Contig1	6-phosphofructokinase [Zea mays] >gi	Zea mays	4	0.7727	0.9884	0.8017	0.6516	0.7516	0.794	0.5702	0.1627	1.1695	0.3983
603	CL14915.Contig1	transducin family protein / WD-40 repeat family protein (ISS) [Ostreococcus tauri] >gi	Ostreococcus tauri	4	0.6934	0.4314	1.1066	0.6362	1.0568	0.9689	2.1281	0.1153	1.7701	0.2523
604	CL14834.Contig1	LOC100286347 [Zea mays] >gi	Zea mays	5	0.8395	0.4432	0.9908	0.8226	0.3499	0.0398	0.5105	0.0809	0.6792	0.0652
605	CL11736.Contig1	ferredoxin oxidoreductase [Griffithsia japonica]	Griffithsia japonica	5	1.4997	0.7331	0.8395	0.336	2.7542	0.0955	0.7047	0.177	2.1281	0.6122
606	CL3195.Contig1	methionine aminopeptidase [Ectocarpus siliculosus]	Ectocarpus siliculosus	4	0.8472	0.388	0.8668	0.232	0.5808	0.0562	0.5598	0.2434	0.4786	0.1757
607	CL10055.Contig1	Mannitol dehydrogenase rossman domain family [Ectocarpus siliculosus]	Ectocarpus siliculosus	5	0.9462	0.9026	1.0666	0.5248	0.7943	0.6207	0.673	0.8081	1.0093	0.6811
608	CL16433.Contig1	PAA1 [Carica papaya]	Carica papaya	4	1.0375	0.5634	1.0419	0.7698	1.4454	0.1389	1.2474	0.2965	1.2823	0.2387
609	CL15793.Contig1	Os10g0571200 [Oryza sativa Japonica Group] >gi	Oryza sativa Japonica Group	4	0.492	0.0472	0.879	0.322	0.5598	0.0988	0.3404	0.0219	0.6427	0.0692
610	CL11635.Contig1	GSH-dependent dehydroascorbate reductase, monomeric enzymes catalyzing the reduction of DHA into asc [Ectocarpus siliculosus]	Ectocarpus siliculosus	5	0.9089	0.2438	0.8872	0.7096	0.871	0.929	0.3733	0.6198	0.7516	0.7942
611	CL10917.Contig1	LOC100280625 [Zea mays] >gi	Zea mays	6	0.8418	0.6269	0.9918	0.2856	0.9458	0.1849	0.9165	0.1462	1.7219	0.2196
612	CL16161.Contig1	chloroplast fructose-1,6-bisphosphatase [Pyropia yezoensis]	Pyropia yezoensis	11	0.6607	0.2544	0.8085	0.3286	0.7586	0.7712	0.5047	0.0556	0.6982	0.5495
613	CL11436.Contig1	band 7 family protein [Arabidopsis lyrata subsp. lyrata] >gi	Arabidopsis lyrata subsp. lyrata	5	1.2202	0.5945	1.7485	0.5642	1.4056	0.6279	1.7043	0.4625	4.5709	0.6072
614	CL2283.Contig1	S-adenosyl-L-methionine Mg-protoporphyrin IX methyltranserase [Nicotiana tabacum]	Nicotiana tabacum	6	1.0186	0.8125	1.0666	0.9035	0.5248	0.1087	0.4406	0.1776	0.597	0.0638
615	CL13493.Contig1	phycobilisome linker polypeptide [Paulinella chromatophora] >gi	Paulinella chromatophora	7	0.9638	0.9409	0.7311	0.4028	0.8395	0.9631	1.4454	0.7293	1.2359	0.5248
616	CL10496.Contig1	FKBP-type peptidyl-prolyl cis-trans isomerase 2 [Ectocarpus siliculosus]	Ectocarpus siliculosus	6	1.1169	0.98	0.9165	0.7769	1.0666	0.8676	1.4588	0.4147	1.2474	0.6849
617	CL12750.Contig1	sufD [Hemiselmis andersenii] >gi	Hemiselmis andersenii	5	0.8241	0.2004	0.871	0.7319	0.7379	0.1465	0.5702	0.0314	0.7798	0.2681
618	CL10792.Contig1	flagellar associated protein [Ectocarpus siliculosus]	Ectocarpus siliculosus	4	1.0325	0.1029	1.8065	0.5076	0.7311	0.2259	0.631	0.2397	0.2291	0.0294
619	CL12927.Contig1	GYF domain containing proteins (ISS) [Ostreococcus tauri] >gi	Ostreococcus tauri	5	0.8954	0.6834	1.2386	0.0805	0.9249	0.5435	1.556	0.2024	1.028	0.7017
620	CL14974.Contig1	charged multivesicular body protein 4b [Zea mays] >gi	Zea mays	6	0.4445	0.9985	1.3204	0.2727	1.2178	0.1767	3.1333	0.0478	2.3768	0.1292
621	CL13144.Contig1	RHD3a, RHD3/Sey1 family GTPase involved in the ER-to-Golgi traffic [Ectocarpus siliculosus]	Ectocarpus siliculosus	4	1.0375	0.7035	0.9376	0.719	0.912	0.5711	0.871	0.5809	0.9727	0.8159
622	CL5826.Contig1	Os09g0266000 [Oryza sativa Japonica Group] >gi	Oryza sativa Japonica Group	4	0.9462	0.7989	0.9727	0.7646	0.7516	0.6779	1.1912	0.6338	1.4859	0.2074
623	CL473.Contig1	nucleotidyl transferase domain-containing protein [Arabidopsis thaliana] >gi	Arabidopsis thaliana	4	1.028	0.9173	0.3105	0.1389	0.5058	0.2392	0.2992	0.257	0.2729	0.0532
624	CL501.Contig1	regulatory particle triple-a 2A [Arabidopsis lyrata subsp. lyrata] >gi	Arabidopsis lyrata subsp. lyrata	5	0.6151	0.8198	0.561	0.916	1.2023	0.3131	0.5861	0.8478	1.8365	0.1416
625	CL3573.Contig1	Serine/threonine protein phosphatase (ISS) [Ostreococcus tauri] >gi	Ostreococcus tauri	4	1.0471	0.593	1.1912	0.2531	0.8318	0.3145	1.4454	0.2077	4.0179	0.0435
626	CL1122.Contig1	tail-specific protease [Chlamydomonas reinhardtii] >gi	Chlamydomonas reinhardtii	4	0.2754	0.0773	0.1941	0.0827	0.2312	0.0554	0.0929	0.0477	0.1432	0.063
627	CL636.Contig1	structural molecule [Zea mays] >gi	Zea mays	5	0.787	0.4876	0.6252	0.4722	1.0471	0.8889	0.4406	0.4744	1.1169	0.8944
628	CL10003.Contig1	Os07g0495000 [Oryza sativa Japonica Group] >gi	Oryza sativa Japonica Group	4	0.7138	0.0654	2.5442	0.4552	2.6546	0.2771	2.2699	0.2618	2.9376	0.2658
629	CL15706.Contig1	small GTPase rab11-3 [Gracilaria lemaneiformis]	Gracilaria lemaneiformis	4	1.0864	0.9583	0.715	0.5083	2.1086	0.038	2.208	0.017	1.6904	0.0715
630	CL10833.Contig1	mitogen-activated protein kinase 8 [Arabidopsis thaliana] >gi	Arabidopsis thaliana	4	1.4454	0.219	1.1803	0.6543	1.9055	0.2521	1.4454	0.1462	2.355	0.1248
631	CL12419.Contig1	formin-homology 2 domain-containing protein [Phytophthora infestans T30-4] >gi	Phytophthora infestans T30-4	4	0.7046	0.3864	0.7538	0.5714	1.1376	0.8455	0.673	0.6852	0.9908	0.6346
632	CL10573.Contig1	40S ribosomal protein S16 [Euphorbia esula]	Euphorbia esula	6	1.4997	0.2819	0.6668	0.4499	0.7798	0.9833	0.3499	0.9703	1.4588	0.2052
633	CL15022.Contig1	Shwachman-Bodian-Diamond protein-like protein [Pyropia yezoensis]	Pyropia yezoensis	4	0.863	0.5499	0.8318	0.3252	0.912	0.7419	0.9638	0.939	0.9204	0.9135
634	CL11268.Contig1	eukaryotic translation initiation factor 2 beta subunit [Zea mays] >gi	Zea mays	4	1.0666	0.9261	1.0666	0.5779	0.9817	0.7372	1.3552	0.1149	0.6982	0.5026
635	CL2446.Contig1	proteasome-like protein alpha subunit [Solanum tuberosum]	Solanum tuberosum	7	1.5276	0.4346	1.028	0.8012	1.4723	0.4642	1.2823	0.6939	1.7701	0.2543
636	CL2304.Contig1	cartilage acidic protein 2 [Physcomitrella patens]	Physcomitrella patens	4	0.263	0.1306	0.3373	0.1742	0.2399	0.1177	0.3664	0.1937	0.3221	0.1606
637	CL5549.Contig1	copine-like protein [Phytophthora infestans T30-4] >gi	Phytophthora infestans T30-4	4	1.0666	0.587	1.1482	0.5099	1.0186	0.7386	1.0666	0.7961	0.9462	0.7635
638	CL10470.Contig1	mitochondrial pyruvate dehydrogenase complex, E1 component, alpha subunit [Chlamydomonas reinhardtii] >gi	Chlamydomonas reinhardtii	3	1.1066	0.6473	1.1066	0.425	1.2474	0.3426	1.4191	0.8683	2.884	0.0089
639	CL2386.Contig1	50S ribosomal protein L10 [Guillardia theta]	Guillardia theta	5	0.7379	0.3495	0.929	0.5119	0.6668	0.2482	0.4169	0.0501	0.2831	0.0349
640	Unigene6895	short-chain alcohol dehydrogenase family enzyme [Griffithsia japonica]	Griffithsia japonica	4	0.8241	0.978	0.8166	0.8429	1.0471	0.6635	0.879	0.703	1.7219	0.1981
641	CL11406.Contig1	S18.A ribosomal protein [Jatropha curcas]	Jatropha curcas	4	1.3804	0.1522	0.9462	0.625	0.8954	0.9358	0.2858	0.031	1.6293	0.0621
642	CL252.Contig1	ATUK/UPRT1 [Arabidopsis lyrata subsp. lyrata] >gi	Arabidopsis lyrata subsp. lyrata	4	0.7178	0.1991	0.7112	0.973	1.1066	0.5145	0.8017	0.8923	1.0666	0.8806
643	CL12993.Contig1	Os01g0915800 [Oryza sativa Japonica Group] >gi	Oryza sativa Japonica Group	5	1.0093	0.8516	1.2589	0.401	1.0375	0.7179	0.7447	0.8712	1.1695	0.4239
644	CL6781.Contig1	26S proteasome regulatory particle non-ATPase subunit 8 [Elaeis guineensis]	Elaeis guineensis	5	1.888	0.2792	1.1912	0.4844	1.888	0.2186	0.9908	0.7509	2.421	0.0947
645	CL2571.Contig1	glycoside-hydrolase-like protein [Chlamydomonas reinhardtii] >gi	Chlamydomonas reinhardtii	4	0.6194	0.2375	0.7311	0.5891	0.3436	0.1594	0.4246	0.1732	0.6252	0.4779
646	CL2537.Contig1	Os05g0349500 [Oryza sativa Japonica Group] >gi	Oryza sativa Japonica Group	4	0.7727	0.66	1.3163	0.9779	1.2023	0.558	1.2942	0.4486	1.406	0.2791
647	CL10512.Contig1	ubiquitin family protein [Arabidopsis lyrata subsp. lyrata] >gi	Arabidopsis lyrata subsp. lyrata	5	0.8318	0.9316	0.9908	0.9543	1.0965	0.9774	1.0471	0.9574	0.6368	0.519
648	CL1588.Contig1	6-phosphogluconate dehydrogenase [Pyropia yezoensis]	Pyropia yezoensis	4	0.9638	0.6299	0.9638	0.9105	1.5276	0.3793	0.2183	0.9142	0.879	0.7871
649	CL12113.Contig1	RecName: Full=Probable succinyl-CoA ligase [ADP-forming] subunit alpha, mitochondrial; AltName: Full=Succinyl-CoA synthetase subunit alpha; Short=SCS-alpha; Flags: Precursor	ADP-forming	4	0.673	0.235	1.0093	0.9975	0.7047	0.334	0.4246	0.3047	0.5702	0.1574
650	CL8068.Contig1	argininosuccinate lyase [Arabidopsis thaliana] >gi	Arabidopsis thaliana	5	0.673	0.124	1.0613	0.2602	0.5264	0.8415	0.4055	0.1075	0.4365	0.0506
651	CL13167.Contig1	calmodulin mutant SYNCAM9 (ISS) [Ostreococcus tauri] >gi	Ostreococcus tauri	6	0.932	0.3991	1.4617	0.396	1.2023	0.8616	0.8318	0.1805	1.2134	0.4653
652	CL7556.Contig1	carbamoyl phosphate synthetase B [Arabidopsis thaliana] >gi	Arabidopsis thaliana	3	1.5417	0.079	1.1482	0.1532	1.1272	0.0791	0.6427	0.9466	1.0375	0.5577
653	CL4149.Contig1	cell division cycle protein 48 [Guillardia theta]	Guillardia theta	3	0.9727	0.5959	1.2246	0.7142	1.2359	0.4988	1.5996	0.1067	1.7061	0.1299
654	CL9615.Contig1	cystathionine gamma-synthase [Chlamydomonas reinhardtii] >gi	Chlamydomonas reinhardtii	4	0.5132	0.9339	0.639	0.901	0.5683	0.9597	0.5781	0.7719	1	0.9034
655	CL8663.Contig1	NAD-dependent malate dehydrogenase [Chlamydomonas reinhardtii] >gi	Chlamydomonas reinhardtii	4	1.2023	0.6186	1.1912	0.5546	1.7219	0.2178	0.9204	0.8799	0.9638	0.8241
656	CL16530.Contig1	HCF101 (HIGH-CHLOROPHYLL-FLUORESCENCE 101); ATP binding [Ectocarpus siliculosus]	Ectocarpus siliculosus	4	0.9376	0.6937	0.7178	0.0731	0.7516	0.1684	0.3518	0.4161	0.9638	0.9813
657	CL10352.Contig1	peroxiredoxin-like protein [Phytophthora infestans T30-4] >gi	Phytophthora infestans T30-4	3	0.9727	0.9163	0.9817	0.9948	0.7379	0.5311	0.7586	0.998	0.2148	0.1815
658	CL10144.Contig1	RecName: Full=Putative polysaccharide-binding protein; Flags: Precursor >gi|476153|gb|AAA61792.1| Putative polysaccharide binding protein; This protein contains a signal peptide and four domains similar to cellulose-binding domains of fungal cellulases; A proline/serine/threonine rich linker region connects domains II and III [Porphyra purpurea]	Porphyra purpurea	6	1.3804	0.4097	0.8872	0.7266	0.863	0.9698	0.3436	0.0537	0.5152	0.0653
659	CL15548.Contig1	RecName: Full=Chromophore lyase CpcS/CpeS homolog	All	6	1.0568	0.568	0.29	0.1096	0.5458	0.7396	0.2082	0.575	0.7447	0.4773
660	CL14717.Contig1	Os01g0550000 [Oryza sativa Japonica Group] >gi	Oryza sativa Japonica Group	3	0.9869	0.2502	0.5935	0.2604	2.1281	0.3407	0.5954	0.3612	3.6644	0.1405
661	CL2313.Contig1	alanine racemase family protein (ISS) [Ostreococcus tauri] >gi	Ostreococcus tauri	3	1.0666	0.6543	1.0666	0.6108	1.0666	0.6742	1.1169	0.5409	1.0666	0.7522
662	CL9672.Contig1	Os09g0115400 [Oryza sativa Japonica Group] >gi	Oryza sativa Japonica Group	5	0.9638	0.6647	1.0375	0.7392	0.6546	0.1728	0.9036	0.5725	0.5598	0.0867
663	CL11804.Contig1	Serine protease-like protein; Two of the three residues in the serine protease H/D/S charge relay triad are replaced in this protein by G-98 and P-247, suggesting that it is not a serine protease [Porphyra purpurea]	Porphyra purpurea	4	0.7178	0.4498	1.2134	0.7962	0.5754	0.8633	2.5119	0.4743	5.2966	0.0519
664	CL698.Contig1	polyubiquitin [Pyropia yezoensis]	Pyropia yezoensis	5	0.8017	0.9073	2.729	0.0567	3.2211	0.0179	3.2211	0.0219	1.8535	0.4783
665	CL10506.Contig1	RecName: Full=Chromophore lyase CpcS/CpeS 2	All	3	0.863	0.592	0.5105	0.1399	0.3281	0.0868	1.0375	0.6802	0.5248	0.6074
666	CL11600.Contig1	60S ribosomal protein [Phaseolus vulgaris] >gi	Phaseolus vulgaris	5	1.1912	0.5202	0.9798	0.3429	0.7727	0.8624	0.7656	0.6498	1.3428	0.4014
667	Pre.56	ribosomal protein L35 [Ectocarpus siliculosus]	Ectocarpus siliculosus	3	1.7539	0.0997	0.955	0.2406	1.1588	0.9774	0.9462	0.439	1.3305	0.94
668	CL15165.Contig1	nucleoside-triphosphate pyrophosphatase [Arabidopsis thaliana] >gi	Arabidopsis thaliana	5	0.4111	0.5667	0.7724	0.6058	1.0289	0.3769	0.9703	0.3201	1.1376	0.9848
669	CL1833.Contig1	glutaredoxin, CGFS type [Chlamydomonas reinhardtii] >gi	Chlamydomonas reinhardtii	4	1.1376	0.7823	2.0893	0.3373	3.4356	0.1708	1.5417	0.5272	2.3121	0.3333
670	CL816.Contig1	Os02g0643500 [Oryza sativa Japonica Group] >gi	Oryza sativa Japonica Group	3	0.3281	0.2641	0.6138	0.6924	0.6546	0.9887	0.4285	0.9597	0.3597	0.9175
671	CL12605.Contig1	nuclear transport factor 2B [Arabidopsis thaliana] >gi	Arabidopsis thaliana	5	0.8241	0.6212	0.871	0.862	1.0864	0.5562	0.7586	0.7416	1.2246	0.3431
672	CL5218.Contig1	molecular chaperone [Volvox carteri f. nagariensis] >gi	Volvox carteri f. nagariensis	3	1.4588	0.4381	1.7831	0.1657	1.6144	0.1397	1.8197	0.2271	1.0965	0.6404
673	CL10757.Contig1	Flavine reductase [Ectocarpus siliculosus]	Ectocarpus siliculosus	3	0.863	0.447	0.7543	0.6327	1.028	0.9745	0.2831	0.9291	0.7178	0.9016
674	CL11511.Contig1	tobacco fibrillarin homolog [Nicotiana tabacum]	Nicotiana tabacum	5	1.1107	0.4418	0.9376	0.8299	0.4674	0.7043	0.5152	0.7455	0.4325	0.613
675	CL13563.Contig1	RecName: Full=Ribose-phosphate pyrophosphokinase 2, chloroplastic; AltName: Full=Phosphoribosyl pyrophosphate synthase 2; Flags: Precursor >gi|4902851|emb|CAB43600.1| phosphoribosyl pyrophosphate synthase isozyme 2 [Spinacia oleracea]	Spinacia oleracea	4	0.8472	0.4916	0.5916	0.1141	0.8954	0.5603	0.4093	0.0202	0.9817	0.6396
676	CL3521.Contig1	chloroplast envelope protein translocase family [Micromonas sp. RCC299] >gi	Micromonas sp. RCC299	4	0.929	0.872	0.912	0.6001	0.7516	0.2667	0.8017	0.5598	0.7311	0.2253
677	CL2090.Contig1	ubiquitin [Griffithsia japonica]	Griffithsia japonica	4	0.912	0.3402	0.9908	0.6356	1.0471	0.8544	0.8166	0.8514	0.863	0.3093
678	CL7583.Contig1	initiation factor 3g (ISS) [Ostreococcus tauri] >gi	Ostreococcus tauri	6	0.6672	0.9274	0.5534	0.8193	1.1588	0.4497	0.7178	0.72	1.0568	0.7055
679	CL1071.Contig1	anthranilate synthase alpha subunit (ISS) [Ostreococcus tauri] >gi	Ostreococcus tauri	3	1.0186	0.8312	1.0186	0.8244	1.0093	0.8112	1.0864	0.6571	1.0864	0.4895
680	CL12264.Contig1	Aspartyl beta-hydroxylase (ISS) [Ostreococcus tauri] >gi	Ostreococcus tauri	5	1.0568	0.6695	1.4322	0.1992	0.6607	0.5825	1.4723	0.2164	1.4191	0.1928
681	CL2369.Contig1	Os04g0643100 [Oryza sativa Japonica Group] >gi	Oryza sativa Japonica Group	3	1.1482	0.8508	1.028	0.978	1.2706	0.4116	1.2474	0.5433	1.5849	0.5772
682	Unigene1950	peptidyl-prolyl cis-trans isomerase, FKBP-type [Chlamydomonas reinhardtii] >gi	Chlamydomonas reinhardtii	5	1.6904	0.5107	1.8707	0.9828	2.3988	0.5347	3.6308	0.1121	2.5351	0.4848
683	CL3761.Contig1	acetylornithine aminotransferase [Ectocarpus siliculosus]	Ectocarpus siliculosus	4	0.9376	0.9995	0.8395	0.7046	0.6982	0.5233	0.929	0.2732	1.3677	0.3878
684	CL13110.Contig1	ribosomal protein L2-like [Solanum tuberosum]	Solanum tuberosum	7	1.1803	0.9532	1.2359	0.7664	0.7311	0.3563	0.912	0.9423	0.7798	0.4157
685	CL2542.Contig1	glycine-rich RNA-binding protein [Triticum aestivum]	Triticum aestivum	30	0.6081	0.4164	0.8091	0.5469	0.4875	0.237	0.1472	0.0858	0.0887	0.0793
686	CL9506.Contig1	DNA topoisomerase I (Partial) [Ectocarpus siliculosus]	Ectocarpus siliculosus	3	0.4528	0.8584	0.5445	0.5867	0.15	0.0376	0.4555	0.4387	0.5702	0.7449
687	CL11515.Contig1	light-harvest protein [Griffithsia japonica]	Griffithsia japonica	3	0.2489	0.0686	0.4742	0.2326	1.2589	0.5352	0.6368	0.5814	0.2421	0.1
688	CL520.Contig1	Serine protease-like protein; Two of the three residues in the serine protease H/D/S charge relay triad are replaced in this protein by G-98 and P-247, suggesting that it is not a serine protease [Porphyra purpurea]	Porphyra purpurea	4	1.1376	0.8671	0.8954	0.9863	1.9055	0.3296	0.5754	0.8713	1.1066	0.9599
689	CL10139.Contig1	ALY protein [Nicotiana benthamiana]	Nicotiana benthamiana	6	0.8166	0.7174	0.6368	0.281	1.4723	0.1039	1.0864	0.7377	0.8318	0.9799
690	CL12856.Contig1	nucleolar protein Nop56 [Phytophthora infestans T30-4] >gi	Phytophthora infestans T30-4	3	1.1272	0.6593	0.4831	0.1537	0.3105	0.0931	0.413	0.3615	1.2942	0.3741
691	CL10407.Contig1	RNA-binding S4 [Ectocarpus siliculosus]	Ectocarpus siliculosus	3	1.1169	0.7702	0.7311	0.6836	0.673	0.5994	0.6368	0.6728	1.028	0.8302
692	CL12435.Contig1	light-harvest protein [Griffithsia japonica] >gi	Griffithsia japonica	5	0.3251	0.2491	0.6427	0.7221	1.2246	0.9517	0.6855	0.4696	7.7268	0.0046
693	CL15448.Contig1	COG5405: ATP-dependent protease HslVU (ISS) [Ostreococcus tauri] >gi	Ostreococcus tauri	3	1.4454	0.365	1.9231	0.4941	1.0666	0.6416	0.929	0.8526	1.9953	0.3496
694	CL13423.Contig1	acetoacetyl-CoA thiolase [Catharanthus roseus]	Catharanthus roseus	4	1.1912	0.4702	1.4997	0.5206	1.4997	0.3924	1.5849	0.4494	1.6904	0.327
695	CL11580.Contig1	YebC-related protein [Arabidopsis thaliana] >gi	Arabidopsis thaliana	3	0.7943	0.7506	0.9376	0.9807	0.6668	0.5594	0.3873	0.2066	0.3532	0.2106
696	CL6420.Contig1	Adenylate kinase family protein [Ectocarpus siliculosus]	Ectocarpus siliculosus	3	0.6792	0.5691	0.7943	0.8175	1.028	0.9513	0.673	0.9395	0.5916	0.4657
697	CL2513.Contig1	RecName: Full=Probable V-type proton ATPase subunit H; Short=V-ATPase subunit H; AltName: Full=Vacuolar proton pump subunit H	All	3	0.6026	0.5121	0.4529	0.5563	0.5808	0.2885	0.7656	0.598	0.5598	0.3536
698	CL12363.Contig1	carboxy-terminal peptidase [Ectocarpus siliculosus]	Ectocarpus siliculosus	3	0.7727	0.1264	0.7727	0.3905	0.7447	0.2034	0.871	0.8659	0.3105	0.0852
699	CL14451.Contig1	vacuolar sorting protein 4b [Zea mays] >gi	Zea mays	3	2.421	0.0734	2.3988	0.031	0.7798	0.8774	2.9107	0.0081	0.6486	0.8643
700	CL10853.Contig1	Heat shock protein 40 like protein/ DnaJ domain containing protein [Ectocarpus siliculosus]	Ectocarpus siliculosus	3	0.8318	0.9407	0.81	0.6531	0.787	0.4368	0.2026	0.9313	0.929	0.8336
701	CL15453.Contig1	calmodulin [Pyropia yezoensis] >gi	Pyropia yezoensis	3	1.1912	0.6151	1.2236	0.2032	1.2965	0.1675	1.6638	0.0612	1.9409	0.4596
702	CL10669.Contig1	cytochrome c oxidase family protein-like [Solanum tuberosum]	Solanum tuberosum	4	0.3733	0.3225	0.9727	0.6841	1.3552	0.7663	1.2246	0.8225	0.5495	0.4628
703	CL12326.Contig1	6,7-dimethyl-8-ribityllumazine synthase [Ectocarpus siliculosus]	Ectocarpus siliculosus	5	0.9464	0.6006	0.93	0.5527	1.4997	0.3295	0.8872	0.8106	1.2246	0.6157
704	Unigene7376	dehydroquinate dehydratase [Micromonas sp. RCC299] >gi	Micromonas sp. RCC299	3	1.1567	0.2119	0.7798	0.3133	0.863	0.5257	0.9817	0.7962	0.6081	0.3764
705	CL10333.Contig1	Maf protein-like protein [Selaginella moellendorffii] >gi	Selaginella moellendorffii	3	3.5318	0.3121	2.1281	0.523	2.2699	0.1823	3.4995	0.2259	3.2211	0.1849
706	CL699.Contig1	Ribophorin I [Arabidopsis thaliana] >gi	Arabidopsis thaliana	4	1.0666	0.7015	1.1912	0.5641	0.9908	0.9426	1.2023	0.5214	0.9817	0.8933
707	CL13775.Contig1	Os11g0414000 [Oryza sativa Japonica Group] >gi	Oryza sativa Japonica Group	3	1.2133	0.7026	1.6444	0.2248	0.4656	0.614	0.2466	0.1867	0.4786	0.9367
708	CL16425.Contig1	DEAD box helicase [Ectocarpus siliculosus]	Ectocarpus siliculosus	3	0.7586	0.5999	0.4325	0.1132	0.2992	0.1832	0.7516	0.9427	0.5546	0.6811
709	CL15229.Contig1	rps23 [Hemiselmis andersenii] >gi	Hemiselmis andersenii	3	1.406	0.18	1.2241	0.5191	1.0471	0.7241	1.1619	0.0863	0.6792	0.1729
710	Unigene1960	actin [Pyropia yezoensis]	Pyropia yezoensis	5	0.9638	0.8985	1.2246	0.489	1.3305	0.4338	0.7586	0.9676	1.1803	0.7533
711	CL27.Contig1	n/a [Ectocarpus siliculosus]	Ectocarpus siliculosus	4	1.0471	0.6239	0.912	0.7864	0.9462	0.9659	0.9908	0.8513	0.8241	0.4698
712	CL11924.Contig1	Imidazole glycerol phosphate synthase, glutamine amidotransferase subunit [Ectocarpus siliculosus]	Ectocarpus siliculosus	3	0.6026	0.861	0.6486	0.6786	0.2335	0.3286	0.3981	0.3591	0.6427	0.3385
713	CL2484.Contig1	peptidase [Micromonas sp. RCC299] >gi	Micromonas sp. RCC299	3	0.9727	0.5474	0.2899	0.294	0.4361	0.6657	0.52	0.2995	0.673	0.266
714	CL2400.Contig1	ndhK [Ostreococcus tauri]	Ostreococcus tauri	4	0.9817	0.9129	1.1169	0.7252	1.0765	0.7125	1.028	0.9403	0.8472	0.7024
715	CL13896.Contig1	LOC100283572 [Zea mays] >gi	Zea mays	3	1.2246	0.6838	2.7272	0.5851	1.2589	0.6568	2.2132	0.6678	1.3932	0.5657
716	CL12224.Contig1	Phosphoglycerate dehydrogenase / Phosphoserine aminotransferase [Ectocarpus siliculosus]	Ectocarpus siliculosus	3	1.0864	0.6528	1.3062	0.3898	1.2023	0.4284	1.1169	0.5296	1.4859	0.2156
717	CL1042.Contig1	RL14, ribosomal protein 14 60S large ribosomal subunit [Thalassiosira pseudonana CCMP1335] >gi	Thalassiosira pseudonana CCMP1335	4	1.7865	0.1325	0.5702	0.4681	0.7727	0.209	0.0449	0.0041	0.4446	0.0561
718	CL12362.Contig1	prostaglandin E synthase 3 [Zea mays] >gi	Zea mays	8	2.8762	0.9757	3.0479	0.2152	4.7183	0.3333	4.4875	0.1101	4.8306	0.2389
719	CL5427.Contig1	actin [Pyropia yezoensis]	Pyropia yezoensis	30	1.3552	0.5012	1	0.9513	1.5417	0.4149	0.9638	0.9986	0.9036	0.5485
720	CL8254.Contig1	OSJNBb0072N21.10 [Oryza sativa Japonica Group] >gi	Oryza sativa Japonica Group	3	1.0471	0.7787	1.028	0.6524	0.929	0.8294	1.0666	0.5813	0.9376	0.847
721	CL2425.Contig1	RNA helicase-like protein (ISS) [Ostreococcus tauri] >gi	Ostreococcus tauri	3	1.406	0.964	1.9055	0.3381	1.2706	0.4898	2.2491	0.2657	2.355	0.1722
722	CL8808.Contig1	HAD superfamily hydrolase, 5'-Nucleotidase containing protein, expressed [Oryza sativa Japonica Group]	Oryza sativa Japonica Group	3	1.1588	0.6061	1.0186	0.9365	1.1482	0.6375	1.1169	0.6817	1.1695	0.6354
723	CL10645.Contig1	heme oxygenase 1 [Pinus taeda]	Pinus taeda	5	0.6252	0.6756	0.6668	0.3653	0.6368	0.4122	0.2489	0.1467	0.2911	0.209
724	CL8732.Contig1	secreted protease and protease inhibitor [Chlamydomonas reinhardtii] >gi	Chlamydomonas reinhardtii	4	1.0253	0.9035	0.6442	0.411	1.2728	0.3197	21.8776	0.0156	14.8594	0.025
725	CL13331.Contig1	3-hydroxyisobutyryl-CoA hydrolase 1 [Arabidopsis thaliana] >gi	Arabidopsis thaliana	3	0.8166	0.9713	0.8091	0.7546	0.673	0.5702	0.6194	0.7136	0.7943	0.7273
726	CL12457.Contig1	ubiquitin carboxyl-terminal hydrolase 6 [Arabidopsis thaliana] >gi	Arabidopsis thaliana	3	1.2942	0.7537	0.8954	0.9185	0.4786	0.4521	0.7311	0.8554	0.6194	0.5651
727	Unigene1867	chaperone protein dnaJ [Zea mays]	Zea mays	4	0.5649	0.8598	0.6138	0.922	0.3767	0.9776	1.0666	0.6756	1.9588	0.6396
728	CL12491.Contig1	enoyl-CoA hydratase, mitochondrial precursor [Phytophthora infestans T30-4] >gi	Phytophthora infestans T30-4	3	0.9462	0.8412	1.0666	0.9087	1.3062	0.646	1.3677	0.5354	1.6444	0.5281
729	CL791.Contig1	TatD related DNase [Arabidopsis thaliana] >gi	Arabidopsis thaliana	3	2.7174	0.748	2.8314	0.9843	2.7064	0.9668	3.7823	0.4974	1.4588	0.496
730	CL16395.Contig1	Os05g0511700 [Oryza sativa Japonica Group] >gi	Oryza sativa Japonica Group	4	2.3988	0.4657	1.9953	0.5134	0.7516	0.7522	1.803	0.5691	1.7865	0.4539
731	CL12393.Contig1	thiosulfate sulfurtransferase [Chlamydomonas reinhardtii] >gi	Chlamydomonas reinhardtii	6	0.8472	0.6848	0.7244	0.4288	0.4613	0.0479	0.5754	0.2304	1.0375	0.8569
732	CL11771.Contig1	RecName: Full=Electron transfer flavoprotein subunit beta, mitochondrial; Short=Beta-ETF; Flags: Precursor	All	4	0.6668	0.3219	0.8091	0.418	1.0375	0.604	1.1482	0.8163	1.5417	0.6176
733	CL450.Contig1	flotillin-1 [Griffithsia japonica]	Griffithsia japonica	3	0.7985	0.3067	0.4285	0.36	2.0512	0.2522	6.0256	0.0414	3.5645	0.128
734	CL11751.Contig1	Ribosomal protein L27aA, component of cytosolic 80S ribosome and 60S large subunit [Ostreococcus lucimarinus CCE9901] >gi	Ostreococcus lucimarinus CCE9901	4	1.2589	0.5477	1.0965	0.8521	0.6607	0.8413	0.5248	0.2556	0.8091	0.7676
735	CL11747.Contig1	Phycoerythrin Lyase [Guillardia theta]	Guillardia theta	6	0.5916	0.1956	1.0093	0.8693	0.5649	0.1531	0.7943	0.2606	0.3945	0.0878
736	CL11433.Contig1	glutaredoxin homolog1 [Zea mays] >gi	Zea mays	3	0.4018	0.3029	1.3062	0.4751	1.0186	0.9204	0.955	0.8718	0.4571	0.2538
737	CL9784.Contig1	peptidyl-prolyl cis-trans isomerase, parvulin-type [Chlamydomonas reinhardtii] >gi	Chlamydomonas reinhardtii	3	0.9462	0.9475	1	0.8705	0.5248	0.3817	0.5649	0.4224	0.492	0.3712
738	CL8953.Contig1	endothelial monocyte-activating polypeptide II precursor pro-EMAP II family protein [Ectocarpus siliculosus]	Ectocarpus siliculosus	7	0.9638	0.7777	0.8318	0.659	1.1376	0.8634	0.673	0.6671	0.8241	0.8249
739	CL12480.Contig1	calmodulin [Pyropia yezoensis] >gi	Pyropia yezoensis	3	0.8091	0.8851	0.6427	0.4588	1.5276	0.3643	1.1695	0.6579	0.5105	0.5272
740	CL1142.Contig1	Coatomer protein complex,delta sub-unit [Ectocarpus siliculosus]	Ectocarpus siliculosus	3	0.8395	0.8339	1.0965	0.8249	0.9036	0.9017	1.1482	0.7615	1.0864	0.9532
741	CL9485.Contig1	Os07g0114300 [Oryza sativa Japonica Group] >gi	Oryza sativa Japonica Group	3	1.0666	0.8389	1.0864	0.8685	1.5417	0.3663	1.7219	0.2366	1.4454	0.3619
742	CL12312.Contig1	COG0702: Predicted nucleoside-diphosphate-sugar epimerases (ISS) [Ostreococcus tauri] >gi	Ostreococcus tauri	3	0.8872	0.8388	0.8551	0.8403	0.5297	0.6367	0.912	0.8736	1.0093	0.9713
743	CL10903.Contig1	copper-zinc superoxide dismutase [Plantago major]	Plantago major	3	0.6488	0.6291	1.4322	0.2586	0.8765	0.1928	1.6293	0.2078	1.3552	0.3078
744	CL9650.Contig1	ARF-GAP domain 13 [Arabidopsis lyrata subsp. lyrata] >gi	Arabidopsis lyrata subsp. lyrata	3	2.1677	0.2255	2.5351	0.173	3.767	0.0786	3.9084	0.0819	5.445	0.0402
745	CL953.Contig1	rubredoxin [Guillardia theta] >gi	Guillardia theta	3	0.3643	0.6706	0.895	0.7178	1.2023	0.721	1.7378	0.3098	1.8197	0.2608
746	CL4897.Contig1	photosystem I subunit III [Pyropia yezoensis] >gi	Pyropia yezoensis	3	1.1482	0.7091	0.9817	0.7301	1.3183	0.4739	1.1482	0.8347	1.5136	0.4352
747	CL4644.Contig1	glutathione S-transferase [Grimmia pilifera]	Grimmia pilifera	3	0.7516	0.6067	1.1482	0.7717	1.0965	0.8438	1.3804	0.557	0.7798	0.6498
748	CL1697.Contig1	type-II NADH dehydrogenase [Chlamydomonas reinhardtii] >gi	Chlamydomonas reinhardtii	3	0.8472	0.8836	1.2474	0.5052	0.3597	0.8977	0.787	0.9361	1.5704	0.5373
749	Unigene2002	luminal binding protein, BiP [Scherffelia dubia]	Scherffelia dubia	4	1.3183	0.7634	1.977	0.4924	3.9446	0.1212	4.8306	0.092	4.2855	0.1025
750	CL16743.Contig1	Histidinol dehydrogenase [Ectocarpus siliculosus]	Ectocarpus siliculosus	3	0.8872	0.9296	0.8872	0.8929	0.863	0.9649	0.7829	0.1438	0.6138	0.3248
751	CL13301.Contig1	Sm-like protein LSm5 [Ectocarpus siliculosus]	Ectocarpus siliculosus	3	0.6224	0.9458	0.6737	0.9132	1.1959	0.201	1.3305	0.5632	1.6444	0.5185
752	CL13154.Contig1	light-harvest protein [Griffithsia japonica] >gi	Griffithsia japonica	4	0.2355	0.0935	0.672	0.1779	1.1066	0.8094	0.4742	0.1835	0.5152	0.1571
753	CL12887.Contig1	periplasmic binding protein [Ectocarpus siliculosus]	Ectocarpus siliculosus	3	1.1588	0.8215	1.1482	0.952	0.6486	0.8342	0.2884	0.3171	1.5136	0.4304
754	CL12322.Contig1	orotate phosphoribosyltransferase and orotidine-5'-monophosphate decarboxylase [Euglena gracilis]	Euglena gracilis	4	1.1482	0.5303	1.1066	0.5997	1.2023	0.4215	0.7244	0.2352	0.9908	0.9467
755	CL1390.Contig1	aminopeptidase [Micromonas sp. RCC299] >gi	Micromonas sp. RCC299	5	1.3198	0.4052	1.67	0.2512	1.0768	0.2136	0.929	0.5458	0.5649	0.2248
756	CL5543.Contig1	PAP fibrillin [Ectocarpus siliculosus]	Ectocarpus siliculosus	4	1.1695	0.9954	1.4322	0.2149	1.2942	0.7212	1.5849	0.2127	1.9055	0.1622
757	CL13873.Contig1	CCAAT-box binding factor HAP3 [Selaginella moellendorffii] >gi	Selaginella moellendorffii	3	0.7877	0.5067	1.0523	0.1415	1.0913	0.2131	1.0864	0.7131	1.2359	0.5342
758	Unigene454	Os03g0841900 [Oryza sativa Japonica Group] >gi	Oryza sativa Japonica Group	3	0.9908	0.5908	0.6546	0.4775	0.4831	0.7621	0.3342	0.2219	0.912	0.9191
759	CL4764.Contig1	alpha-soluble NSF attachment protein [Gossypium hirsutum]	Gossypium hirsutum	4	0.929	0.826	1.028	0.9441	1.0375	0.9638	1.5996	0.2125	1.0965	0.8855
760	Unigene2053	6-phosphogluconolactonase [Griffithsia japonica]	Griffithsia japonica	3	1.0965	0.8256	1.1376	0.7406	1.1588	0.7508	0.9204	0.9363	0.9817	0.9829
761	CL5799.Contig1	low molecular mass early light-inducible protein HV60 [Griffithsia japonica]	Griffithsia japonica	5	0.3767	0.0698	0.6855	0.3003	1.4322	0.1738	0.5702	0.3457	0.3076	0.0956
762	Unigene440	F-ATPase family transporter: protons (mitochondrial) [Ostreococcus lucimarinus CCE9901] >gi	Ostreococcus lucimarinus CCE9901	4	0.4831	0.5298	0.5598	0.604	0.9036	0.8091	0.8472	0.6839	0.492	0.6033
763	CL4389.Contig1	mitochondrial phosphate carrier protein [Ectocarpus siliculosus]	Ectocarpus siliculosus	3	0.9638	0.8163	0.9462	0.739	1.1482	0.9064	0.6486	0.9843	1.0186	0.8016
764	CL10621.Contig1	Glutathione synthase [Ectocarpus siliculosus]	Ectocarpus siliculosus	3	1.3428	0.6967	0.4285	0.5009	0.8318	0.9838	0.5808	0.8404	1.2942	0.8113
765	CL12002.Contig1	ATP citrate lyase b-subunit [Lupinus albus]	Lupinus albus	3	1.1482	0.8073	0.9749	0.6807	1.0471	0.8325	1.5849	0.4849	1.7865	0.3789
766	CL14259.Contig1	Short-chain dehydrogenase/reductase [Ectocarpus siliculosus]	Ectocarpus siliculosus	3	1.0956	0.4441	0.9539	0.4549	0.8872	0.8551	0.631	0.5732	0.8091	0.5629
767	CL11936.Contig1	ubiquitin-conjugating enzyme E2 [Zea mays]	Zea mays	4	1.4322	0.7428	1.2359	0.7653	1.406	0.5681	1.5996	0.4563	1.8707	0.3854
768	CL1153.Contig1	inositol-1-phosphate synthase [Oryza coarctata]	Oryza coarctata	4	2.147	0.9872	1.2023	0.7706	2.4404	0.3785	1.1695	0.6593	1.8197	0.1587
769	CL12296.Contig1	hydrolase family 31 protein [Micromonas sp. RCC299] >gi	Micromonas sp. RCC299	3	1.096	0.1876	1.0017	0.5911	0.4055	0.3312	0.6026	0.3609	0.4093	0.1027
770	CL7045.Contig1	ribosomal protein L2 [Pyropia yezoensis] >gi	Pyropia yezoensis	3	0.9908	0.9975	0.8318	0.7877	0.6982	0.4163	0.3281	0.134	0.4699	0.178
771	CL3236.Contig1	Os01g0500900 [Oryza sativa Japonica Group] >gi	Oryza sativa Japonica Group	3	0.9638	0.7797	1.2359	0.8168	0.6918	0.5837	0.6026	0.2716	0.4169	0.1993
772	CL1182.Contig1	Os04g0538100 [Oryza sativa Japonica Group] >gi	Oryza sativa Japonica Group	3	1.0375	0.8119	1.1169	0.7455	0.8241	0.5213	0.912	0.8109	0.9817	0.9839
773	CL12330.Contig1	glutathione reductase (NADPH) [Vitis vinifera]	Vitis vinifera	3	0.9817	0.8679	1.2706	0.4255	1.1169	0.4369	0.9638	0.8721	1.1912	0.4183
774	CL6089.Contig1	RecName: Full=Allophycocyanin beta chain >gi|34485865|gb|AAQ73315.1| allophycocyanin beta subunit [Pyropia haitanensis]	Pyropia haitanensis	5	0.2655	0.1	0.631	0.5806	1.2474	0.5184	0.7178	0.9558	0.5598	0.7993
775	CL12755.Contig1	transcription factor APFI-like [Solanum tuberosum]	Solanum tuberosum	3	0.9036	0.799	0.9376	0.9237	0.871	0.8194	1.0965	0.5974	1.0186	0.9853
776	CL8556.Contig1	cytosolic glucose-6-phosphate isomerase [Pyropia yezoensis]	Pyropia yezoensis	3	1.0901	0.8855	1.1758	0.7672	1.2942	0.9565	0.6252	0.9941	1.3552	0.6606
777	CL12636.Contig1	Tyrosyl-tRNA synthetase, probable [Ostreococcus lucimarinus CCE9901] >gi	Ostreococcus lucimarinus CCE9901	4	0.7798	0.704	1.0568	0.8548	0.5808	0.4845	0.6546	0.5648	0.4613	0.4054
778	CL4709.Contig1	EMB2107 [Arabidopsis lyrata subsp. lyrata] >gi	Arabidopsis lyrata subsp. lyrata	3	1.0097	0.1655	0.9665	0.0284	0.7625	0.2787	0.6918	0.6741	0.8954	0.495
779	CL12991.Contig1	ribosomal L9-like protein [Elaeis guineensis]	Elaeis guineensis	3	3.02	0.1166	1.3428	0.5321	1.7865	0.3972	0.9204	0.8353	1.8707	0.518
780	CL2235.Contig1	nitrate reductase [Gracilaria tenuistipitata] >gi	Gracilaria tenuistipitata	4	1.3305	0.3455	0.6761	0.2368	0.8241	0.6686	0.352	0.2217	0.4446	0.4604
781	CL10305.Contig1	Os05g0558900 [Oryza sativa Japonica Group] >gi	Oryza sativa Japonica Group	3	1.406	0.4982	0.6138	0.406	1.0765	0.8235	1.0568	0.8446	0.879	0.6526
782	CL11893.Contig1	thioredoxin-related protein [Micromonas pusilla CCMP1545] >gi	Micromonas pusilla CCMP1545	4	0.5702	0.5438	2.089	0.8373	0.8872	0.9339	0.955	0.8582	0.5861	0.4424
783	CL1957.Contig1	Os11g0220300 [Oryza sativa Japonica Group] >gi	Oryza sativa Japonica Group	3	1.1695	0.875	0.929	0.6823	1.2116	0.1873	0.3471	0.7921	0.2729	0.1832
784	CL1508.Contig1	photosystem I assembly protein Ycf3 [Pyropia yezoensis] >gi	Pyropia yezoensis	4	0.4285	0.1695	0.7379	0.6456	0.787	0.5158	0.6194	0.346	0.3733	0.1462
785	CL12760.Contig1	40S ribosomal protein S17 [Arabidopsis lyrata subsp. lyrata] >gi	Arabidopsis lyrata subsp. lyrata	3	2.2284	0.1169	0.8872	0.9074	1.4454	0.3947	0.673	0.8618	1.0568	0.3303
786	CL15871.Contig1	auxin binding protein (ABP44) [Pisum sativum]	Pisum sativum	4	1.5136	0.4643	0.9462	0.502	0.6982	0.6495	1.5996	0.3874	1.5276	0.3925
787	CL16602.Contig1	PFfh, plastid Ffh subunit of the signal recognition particle [Ectocarpus siliculosus]	Ectocarpus siliculosus	3	0.8017	0.701	0.879	0.8939	0.7727	0.6539	0.6855	0.7445	0.4699	0.2071
788	CL13021.Contig1	ubiquilin-1 [Zea mays] >gi	Zea mays	3	0.492	0.1741	1.3552	0.3631	1.1695	0.4079	0.9638	0.6077	0.6138	0.3382
789	CL11958.Contig1	RecName: Full=Putative DNA repair protein RAD23-1; AltName: Full=RAD23-like protein 1; Short=AtRAD23-1	All	4	0.7112	0.6013	0.9908	0.6844	0.5916	0.5226	1.1272	0.917	0.4487	0.4074
790	CL3257.Contig1	ornithine aminotransferase [Ectocarpus siliculosus]	Ectocarpus siliculosus	3	1.028	0.4919	1.028	0.3942	1.028	0.8111	0.8551	0.8516	1.1272	0.3725
791	CL5687.Contig1	multiprotein bridging factor 1 [Pyropia yezoensis]	Pyropia yezoensis	3	1.6293	0.2477	1.0186	0.9758	0.1191	0.0807	1.7701	0.0761	1.2023	0.4018
792	CL11999.Contig1	Phosphoglycerate mutase, 2,3-bisphosphoglycerate-independent [Arabidopsis thaliana] >gi	Arabidopsis thaliana	3	2.5586	0.343	1.2023	0.9849	4.0179	0.0661	5.3456	0.0366	6.5464	0.0205
793	CL12622.Contig1	pyrroline-5-carboxylate reductase [Thalassiosira pseudonana CCMP1335] >gi	Thalassiosira pseudonana CCMP1335	3	1.0375	0.8379	1.028	0.7721	0.7727	0.3512	0.7379	0.7509	1.0765	0.8771
794	CL11938.Contig1	40S ribosomal protein S9 [Catharanthus roseus]	Catharanthus roseus	4	1.8441	0.4925	0.7244	0.8637	0.673	0.6013	0.4571	0.6559	0.9727	0.8678
795	CL13449.Contig1	glucose-methanol-choline oxidoreductase [Ectocarpus siliculosus]	Ectocarpus siliculosus	4	0.8954	0.8846	0.6033	0.7699	0.2442	0.9299	0.3543	0.8258	1.6293	0.4646
796	CL9693.Contig1	succinate semialdehyde dehydrogenase, mitochondrial precursor [Phytophthora infestans T30-4] >gi	Phytophthora infestans T30-4	3	1.4191	0.6803	2.9648	0.2229	3.1046	0.1429	1.4723	0.3592	1.5417	0.7578
797	CL719.Contig1	molybdenum cofactor biosynthesis protein Cnx1 [Hordeum vulgare]	Hordeum vulgare	3	1	0.6264	1.1066	0.4705	1.0765	0.4215	0.9817	0.724	0.9727	0.6285
798	CL11891.Contig1	Fe-S oxidoreductase [Chlamydomonas reinhardtii] >gi	Chlamydomonas reinhardtii	3	0.879	0.3091	0.863	0.4741	0.2805	0.0994	0.7244	0.6613	0.7244	0.3347
799	CL11698.Contig1	gamma-glutamyl phosphate reductase [Paulinella chromatophora] >gi	Paulinella chromatophora	4	0.8472	0.4887	1.0965	0.6528	0.787	0.391	0.7447	0.217	0.6668	0.0942
800	CL1169.Contig1	proteasome subunit beta type 7-A precursor [Zea mays]	Zea mays	3	1.0375	0.9496	1.0568	0.7503	0.9376	0.9381	0.9036	0.8069	0.9908	0.9302
801	CL16675.Contig1	glycine-rich RNA-binding protein [Arabidopsis thaliana]	Arabidopsis thaliana	3	1	0.7878	1.028	0.6829	0.871	0.581	0.8954	0.5419	0.7727	0.4567
802	CL13072.Contig1	abscisic acid-responsive HVA22 family protein-like [Oryza sativa Japonica Group] >gi	Oryza sativa Japonica Group	3	0.4875	0.2125	0.787	0.9137	1.3804	0.4451	1.0965	0.9838	1.2823	0.4299
803	CL4799.Contig1	RecName: Full=Probable prefoldin subunit 3 >gi|10177617|dbj|BAB10764.1| von Hippel-Lindau binding protein (VHL binding protein; VBP) like [Arabidopsis thaliana] >gi	Arabidopsis thaliana	4	1	0.755	1.1588	0.3632	1.2023	0.3238	0.9817	0.7238	0.9908	0.8228
804	Unigene6944	PREDICTED OJ1664_D08.105 gene product (ISS) [Ostreococcus tauri] >gi	Ostreococcus tauri	4	1.2589	0.2301	0.6668	0.7013	0.7112	0.6577	0.4018	0.4501	0.8872	0.428
805	CL13676.Contig1	Os11g0255500 [Oryza sativa Japonica Group] >gi	Oryza sativa Japonica Group	3	1.2706	0.6057	0.9376	0.9405	1.0887	0.1032	0.879	0.8392	0.3311	0.3316
806	CL12589.Contig1	iron-sulfur cluster assembly protein, similar to nifU [Ectocarpus siliculosus]	Ectocarpus siliculosus	3	0.3985	0.12	0.787	0.9397	0.5009	0.2849	0.188	0.8917	0.3873	0.4753
807	CL2208.Contig1	Tyrosine--tRNA ligase [Ectocarpus siliculosus]	Ectocarpus siliculosus	3	2.466	0.0795	0.5012	0.7995	0.9462	0.8603	1.9409	0.2629	2.2284	0.1731
808	CL16246.Contig1	Propionyl-CoA carboxylase subunit ? [Blastocystis hominis]	Blastocystis hominis	3	0.7656	0.5548	0.929	0.9739	0.8166	0.5841	1.4859	0.1572	1.4588	0.2642
809	CL13056.Contig1	60S ribosomal protein L7a [Zea mays] >gi	Zea mays	3	2.0893	0.0973	1.4322	0.4405	0.8872	0.5639	0.4325	0.2548	2.0701	0.1514
810	CL12893.Contig1	COG3781: Predicted membrane protein (ISS) [Ostreococcus tauri] >gi	Ostreococcus tauri	3	1.3428	0.7768	1.5849	0.7838	0.5598	0.1483	0.4875	0.101	0.2188	0.0219
811	CL13162.Contig1	dubious peptide deformylase [Thalassiosira pseudonana CCMP1335] >gi	Thalassiosira pseudonana CCMP1335	3	0.7586	0.5019	0.7656	0.4711	0.7112	0.3986	0.7244	0.4807	0.673	0.372
812	CL10279.Contig1	2Fe-2S ferredoxin [Chlamydomonas reinhardtii] >gi	Chlamydomonas reinhardtii	3	0.3966	0.6733	1.8535	0.565	0.9376	0.9987	0.9817	0.9844	0.7379	0.8372
813	CL15739.Contig1	Os02g0817500 [Oryza sativa Japonica Group] >gi	Oryza sativa Japonica Group	4	2.4062	0.9378	1.9957	0.2465	3.7291	0.7182	2.0933	0.5704	1.0471	0.8834
814	CL11547.Contig1	PHflX, plastid HflX GTPase [Ectocarpus siliculosus]	Ectocarpus siliculosus	3	0.4831	0.2693	1.5704	0.5296	1.6596	0.4386	1.2246	0.6749	0.9376	0.955
815	CL10546.Contig1	gamma-tocopherol methyltransferase [Glycine max] >gi	Glycine max	3	1.0666	0.4636	0.7304	0.8627	0.863	0.7417	0.1134	0.5609	1.2589	0.7545
816	CL1111.Contig1	Chorismate Mutase [Ectocarpus siliculosus]	Ectocarpus siliculosus	4	0.5297	0.1968	0.8872	0.5562	0.6607	0.3403	0.8687	0.2504	0.1888	0.0606
817	Unigene1873	peroxidase [Volvox carteri f. nagariensis] >gi	Volvox carteri f. nagariensis	3	0.6982	0.7752	0.7041	0.4517	0.6624	0.3568	1.5704	0.5708	0.9908	0.9809
818	Unigene6054	eukaryotic translation initiation factor 2 alpha [Volvox carteri f. nagariensis] >gi	Volvox carteri f. nagariensis	4	1.8943	0.7568	1.5591	0.4342	1.0765	0.5669	1.0093	0.6861	1.0186	0.9022
819	CL2420.Contig1	Os08g0359000 [Oryza sativa Japonica Group] >gi	Oryza sativa Japonica Group	3	0.7516	0.8893	0.6111	0.9026	0.8166	0.8244	1.0666	0.4857	0.7943	0.865
820	CL7564.Contig1	Glutamate cysteine ligase [Ectocarpus siliculosus]	Ectocarpus siliculosus	4	0.9727	0.9106	0.9727	0.8788	0.9908	0.8933	0.8395	0.4954	0.929	0.6945
821	CL6131.Contig1	trehalose-6-phosohate synthase [Pyropia haitanensis]	Pyropia haitanensis	3	1.1713	0.0044	1.2225	0.005	0.4487	0.0158	0.798	0.0045	1.7219	0.0047
822	CL12849.Contig1	transketolase [Pyropia yezoensis]	Pyropia yezoensis	5	0.8395	0.7743	0.4446	0.6925	1.0965	0.68	0.912	0.985	2.0512	0.3448
823	CL1270.Contig1	glutathione S-transferase [Pfiesteria piscicida]	Pfiesteria piscicida	3	1.2823	0.5888	1.2134	0.9797	0.9638	0.67	1.1886	0.739	0.5445	0.4752
824	CL14684.Contig1	Monooxygenase [Ectocarpus siliculosus]	Ectocarpus siliculosus	3	1.3062	0.5377	0.975	0.5213	0.7244	0.8078	0.5495	0.4605	0.4875	0.4262
825	Unigene1891	dynamin [Cyanidioschyzon merolae]	Cyanidioschyzon merolae	4	0.6368	0.4052	0.929	0.5319	0.673	0.2263	0.8241	0.811	1.2246	0.8052
826	CL12883.Contig1	ARP2/RPL3B [Arabidopsis lyrata subsp. lyrata] >gi	Arabidopsis lyrata subsp. lyrata	3	1.4454	0.5188	1.1066	0.6195	0.4055	0.1949	0.9638	0.9273	1.2359	0.6566
827	CL7513.Contig1	glyoxylate reductase [Aureococcus anophagefferens]	Aureococcus anophagefferens	3	0.6918	0.2553	1.0765	0.6578	0.7727	0.3694	0.8872	0.7958	0.4742	0.0489
828	CL12291.Contig1	arogenate dehydrogenase [Zea mays] >gi	Zea mays	3	1.1912	0.5478	0.8241	0.8426	1.0666	0.5332	1.5704	0.3822	1.5136	0.3483
829	CL496.Contig1	precursor of synthase DXS 1-deoxy-d-xylulose-5-phosphate synthase [Phaeodactylum tricornutum CCAP 1055/1] >gi	Phaeodactylum tricornutum CCAP 1055/1	3	0.4055	0.1178	1.2023	0.746	0.4831	0.1912	0.7586	0.3636	0.8166	0.5477
830	CL12518.Contig1	kinase [Micromonas sp. RCC299] >gi	Micromonas sp. RCC299	3	0.8472	0.5249	0.9727	0.8187	0.929	0.9211	0.9204	0.7777	0.929	0.7479
831	CL419.Contig2	inducible plastid-lipid associated protein [Solanum lycopersicum]	Solanum lycopersicum	5	0.4018	0.3386	0.6368	0.7752	0.863	0.5473	0.1786	0.242	0.5649	0.6555
832	CL12462.Contig1	histidyl-tRNA synthetase [Phytophthora infestans T30-4] >gi	Phytophthora infestans T30-4	3	1.1695	0.2837	0.8551	0.3662	1.0965	0.325	1	0.5525	1.1376	0.4334
833	CL2563.Contig1	tRNA uridine 5-carboxymethylaminomethyl modification enzyme [Chlamydomonas reinhardtii] >gi	Chlamydomonas reinhardtii	3	0.955	0.6807	0.8472	0.9242	0.787	0.8973	0.263	0.2598	0.4831	0.5954
834	CL5958.Contig1	Pyridoxamine 5'-phosphate oxidase-related [Ectocarpus siliculosus]	Ectocarpus siliculosus	3	1.0568	0.8852	0.5649	0.3234	0.6607	0.4517	0.5248	0.2602	0.6138	0.397
835	CL11153.Contig1	Alanyl-tRNA Synthetase [Ectocarpus siliculosus]	Ectocarpus siliculosus	3	1.1912	0.4879	0.9727	0.7463	1.1169	0.6689	1.1912	0.9143	0.9376	0.7347
836	CL9767.Contig1	ATP citrate lyase [Cyanophora paradoxa]	Cyanophora paradoxa	3	0.8017	0.7603	0.9376	0.9899	1.4454	0.2868	0.2992	0.0775	1.6904	0.1296
837	CL12187.Contig1	RecName: Full=Chromophore lyase CpcS/CpeS 2	All	4	0.8954	0.5969	0.6855	0.2727	0.8551	0.5493	0.4656	0.0761	0.7516	0.3183
838	CL12403.Contig1	GTP cyclohydrolase-2 [Arabidopsis thaliana] >gi	Arabidopsis thaliana	2	0.5389	0.0127	0.8395	0.6195	0.4487	0.0198	0.4487	0.3208	0.5649	0.2531
839	CL11046.Contig1	expressed protein [Arabidopsis lyrata subsp. lyrata] >gi	Arabidopsis lyrata subsp. lyrata	3	0.8395	0.4401	0.929	0.6108	0.912	0.7437	1.028	0.8902	0.7311	0.1767
840	CL10260.Contig1	amidophosphoribosyltransferase [Arabidopsis thaliana] >gi	Arabidopsis thaliana	3	0.6486	0.4948	0.5152	0.3004	0.5012	0.2235	0.4325	0.2556	0.6982	0.5717
841	CL598.Contig1	splicing factor SC35 [Arabidopsis thaliana]	Arabidopsis thaliana	3	1.3305	0.6428	1.7378	0.4552	1.9953	0.2983	2.4434	0.1476	1.977	0.2742
842	CL11659.Contig1	gamma 31 kDa subunit of phycoerythrin precursor [Aglaothamnion neglectum]	Aglaothamnion neglectum	10	0.7047	0.6175	0.7379	0.7274	0.5598	0.3503	0.8551	0.6178	0.5598	0.2086
843	CL2023.Contig1	mitochondrial BCS1 protein [Karlodinium micrum]	Karlodinium micrum	2	0.8141	0.6787	0.6037	0.5745	1.1179	0.1967	3.3523	0.092	7.9433	0.0887
844	CL12947.Contig1	aspartate aminotransferase [Micromonas sp. RCC299] >gi	Micromonas sp. RCC299	2	1.2589	0.7051	0.6918	0.5483	1.556	0.4863	0.8872	0.9764	1.6596	0.5035
845	CL423.Contig1	Os02g0122800 [Oryza sativa Japonica Group] >gi	Oryza sativa Japonica Group	3	0.7244	0.5661	1.1912	0.8524	1.2589	0.6768	1.4454	0.5037	0.9036	0.5812
846	CL13037.Contig1	PEngA, plastid EngA GTPase [Ectocarpus siliculosus]	Ectocarpus siliculosus	3	0.4446	0.1429	0.8872	0.7677	0.6194	0.4324	0.3162	0.0521	0.5297	0.1896
847	CL12904.Contig1	protein translation factor [Griffithsia japonica]	Griffithsia japonica	2	1.0765	0.5805	1.4859	0.5054	1.2246	0.6161	1.1912	0.871	1.0864	0.9209
848	CL9953.Contig1	60S ribosome protein L21 [Griffithsia japonica]	Griffithsia japonica	3	1.7061	0.1239	1.1169	0.3491	1.1482	0.5159	0.7178	0.5999	1.7865	0.1114
849	CL9980.Contig1	heat shock protein HslVU, ATPase [Thalassiosira pseudonana CCMP1335] >gi	Thalassiosira pseudonana CCMP1335	3	1.0864	0.7551	0.9462	0.767	1.2134	0.3726	1.1588	0.494	1.2823	0.3623
850	CL15325.Contig1	electron-transferring-flavoprotein dehydrogenase [Arabidopsis thaliana] >gi	Arabidopsis thaliana	2	0.8395	0.3316	0.7586	0.2284	1.0093	0.8562	0.955	0.8088	1.0375	0.8798
851	CL11587.Contig1	LOC100282978 [Zea mays] >gi	Zea mays	2	1.0093	0.9458	1.1803	0.5067	1.1066	0.656	1.0186	0.91	1.0568	0.7945
852	CL8319.Contig1	short-chain alcohol dehydrogenase family enzyme [Griffithsia japonica]	Griffithsia japonica	4	1.1912	0.6145	1.3804	0.6149	1.2942	0.7888	1.2823	0.8392	1.7539	0.6168
853	CL2311.Contig1	TCP domain class transcription factor [Malus x domestica]	Malus x domestica	2	1.0093	0.682	0.9462	0.6297	0.8551	0.9347	0.2754	0.7404	2.3988	0.0595
854	CL15230.Contig1	LOC100281340 [Zea mays] >gi	Zea mays	5	1.0214	0.5345	1.2474	0.8109	0.9576	0.2959	0.6742	0.6448	1.0568	0.6089
855	CL769.Contig1	thioredoxin-like protein [Ectocarpus siliculosus]	Ectocarpus siliculosus	3	0.6166	0.1399	1.1614	0.6211	1.3062	0.5979	1.3053	0.4841	0.8872	0.5906
856	CL15687.Contig1	similar to carbonic anhydrase precursor; K01674 carbonic anhydrase [EC:4.2.1.1]	EC:4.2.1.1	4	0.912	0.838	0.9727	0.9303	0.9727	0.9399	0.912	0.8077	1.0375	0.8895
857	CL11517.Contig1	mitogen-activated protein kinase 16 [Gossypium hirsutum] >gi	Gossypium hirsutum	2	0.6942	0.3847	0.6844	0.2768	0.6556	0.3399	0.8318	0.9876	1.4997	0.2544
858	CL901.Contig1	ubiquitin-conjugating enzyme [Phytophthora infestans]	Phytophthora infestans	4	0.929	0.4924	1.2474	0.9861	1.6144	0.4451	1.6144	0.5454	1.4997	0.7489
859	CL181.Contig1	GPX12Hv, glutathione peroxidase-like protein [Hordeum vulgare subsp. vulgare]	Hordeum vulgare subsp. vulgare	3	0.2357	0.3368	0.723	0.843	0.8472	0.6261	0.8983	0.6439	0.5346	0.2488
860	CL9868.Contig1	Os01g0931000 [Oryza sativa Japonica Group] >gi	Oryza sativa Japonica Group	2	0.4018	0.1939	0.871	0.6408	1.2359	0.3047	1.6293	0.1549	1.1066	0.6969
861	CL1082.Contig1	Os01g0662600 [Oryza sativa Japonica Group] >gi	Oryza sativa Japonica Group	2	0.7138	0.1551	1.2359	0.6336	0.8963	0.1572	0.9376	0.9486	0.5649	0.1729
862	CL11973.Contig1	RecName: Full=Proliferating cell nuclear antigen; Short=PCNA >gi|408232|gb|AAB27811.1| PCNA [Brassica napus]	Brassica napus	3	1.4365	0.5732	1.3646	0.9413	1.6749	0.5573	1.0765	0.7963	0.8091	0.4773
863	CL3876.Contig1	pyridoxamine 5' phosphate oxidase-related protein [Chlamydomonas reinhardtii] >gi	Chlamydomonas reinhardtii	4	1.1803	0.5832	1.1066	0.6746	1.1169	0.7611	1.0765	0.6582	1.0568	0.8039
864	CL8130.Contig1	Os09g0487700 [Oryza sativa Japonica Group] >gi	Oryza sativa Japonica Group	2	0.7251	0.818	1	0.9128	1.0093	0.9347	1.2246	0.4426	1.2023	0.56
865	CL12914.Contig1	vacuolar proton ATPase subunit A [Chlamydomonas reinhardtii] >gi	Chlamydomonas reinhardtii	3	2.5373	0.7621	1.5264	0.9512	1.7391	0.3154	2.764	0.5451	0.8318	0.779
866	Unigene1481	pyruvate dehydrogenase E1 component beta subunit [Pyropia yezoensis] >gi	Pyropia yezoensis	2	0.871	0.9419	0.7379	0.8603	0.7244	0.7517	0.3467	0.2548	0.5808	0.2355
867	CL14846.Contig1	FK506 binding protein [Zea mays] >gi	Zea mays	3	0.5053	0.5193	0.6018	0.578	0.5136	0.9377	0.4475	0.9449	1.0186	0.6571
868	CL5428.Contig1	Os02g0538000 [Oryza sativa Japonica Group] >gi	Oryza sativa Japonica Group	2	0.9105	0.154	1.1331	0.3432	1.0086	0.3039	0.631	0.8945	0.7178	0.5244
869	CL13016.Contig1	SNF2 superfamily protein [Chlamydomonas reinhardtii] >gi	Chlamydomonas reinhardtii	2	1.977	0.2268	1.1803	0.7263	0.9462	0.5792	2.1677	0.1459	2.5119	0.1911
870	CL16073.Contig1	acetate kinase [Volvox carteri f. nagariensis] >gi	Volvox carteri f. nagariensis	3	0.9376	0.7938	1.0093	0.8257	1.0186	0.8798	1.1588	0.442	0.9204	0.7078
871	CL12632.Contig1	proteasome subunit beta type 1 [Zea mays] >gi	Zea mays	5	1.1912	0.979	1.2589	0.9086	1.4997	0.5585	0.9638	0.809	1.8197	0.5375
872	CL10971.Contig1	60S ribosomal protein L30 [Arabidopsis lyrata subsp. lyrata] >gi	Arabidopsis lyrata subsp. lyrata	2	1.1001	0.1643	0.9638	0.7909	1.0965	0.6454	1.3804	0.4594	1.3552	0.4026
873	CL732.Contig1	UDP-glucose dehydrogenase [Bambusa oldhamii]	Bambusa oldhamii	11	0.9638	0.8885	0.929	0.8342	1.0375	0.8266	0.9462	0.9311	0.912	0.8241
874	CL15428.Contig1	Os01g0918200 [Oryza sativa Japonica Group] >gi	Oryza sativa Japonica Group	5	1.0765	0.7031	1.2134	0.6719	1.2246	0.1886	1.2474	0.544	1.1912	0.7252
875	CL11439.Contig1	light-harvesting complex I polypeptide [Griffithsia japonica]	Griffithsia japonica	2	0.4018	0.2738	0.6486	0.3581	1.3183	0.3661	0.6792	0.6735	0.6607	0.5508
876	CL9638.Contig1	malonyl-CoA:ACP transacylase [Prymnesium parvum]	Prymnesium parvum	5	0.5754	0.9077	0.6427	0.9739	0.6855	0.8956	0.2032	0.365	0.034	0.1003
877	CL9502.Contig1	coatomer subunit gamma [Arabidopsis thaliana] >gi	Arabidopsis thaliana	2	4.4463	0.3536	4.5709	0.155	2.6062	0.7158	2.7797	0.7058	4.4055	0.2367
878	CL9642.Contig1	Os07g0165000 [Oryza sativa Japonica Group] >gi	Oryza sativa Japonica Group	3	1.1945	0.7986	1.7543	0.6627	1.6377	0.6402	0.4966	0.8329	0.1854	0.5376
879	CL14793.Contig1	ribose-phosphate pyrophosphokinase [Chlamydomonas reinhardtii] >gi	Chlamydomonas reinhardtii	3	0.7252	0.156	0.7763	0.7294	0.6466	0.1868	0.724	0.4051	0.5395	0.2862
880	CL5628.Contig1	Putative pyridoxamine 5-phosphate oxidase [Oryza sativa Japonica Group]	Oryza sativa Japonica Group	4	1.1272	0.8973	1.0375	0.9884	1	0.8815	0.9727	0.8853	1.2359	0.6406
881	CL11803.Contig1	ligatin [Zea mays] >gi	Zea mays	4	0.863	0.2299	1.0568	0.4801	1.0093	0.2901	1.0093	0.8516	1	0.9883
882	CL4424.Contig1	Arginyl-tRNA Synthetase [Ectocarpus siliculosus]	Ectocarpus siliculosus	2	0.9638	0.9787	0.7727	0.099	0.9376	0.3415	1.1482	0.3931	1.1169	0.453
883	CL12445.Contig1	Acyl-CoA binding protein (ACBP) [Digitalis lanata]	Digitalis lanata	2	0.157	0.0061	1.0765	0.6448	1.2589	0.424	0.871	0.3118	0.1393	0.0059
884	CL8794.Contig1	ubiquitin-activating enzyme E1 [Ectocarpus siliculosus]	Ectocarpus siliculosus	3	1.3552	0.2551	1.2242	0.479	1.1066	0.6151	1.0864	0.6402	1.3804	0.2365
885	CL11248.Contig1	RecName: Full=Cyanate hydratase; Short=Cyanase; AltName: Full=Cyanate hydrolase; AltName: Full=Cyanate lyase	All	2	0.3281	0.2297	0.7516	0.9429	0.6486	0.9797	0.7447	0.6373	0.3162	0.2807
886	CL956.Contig1	syntaxin PM [Pyropia yezoensis]	Pyropia yezoensis	2	0.8551	0.7208	1.2359	0.628	1.0186	0.9502	1.2359	0.6289	1.2134	0.6586
887	CL8123.Contig1	ureidoglycolate amidohydrolase [Arabidopsis thaliana] >gi	Arabidopsis thaliana	2	1.0666	0.7262	1.1588	0.5227	1.2589	0.4219	1.2359	0.4922	1.1066	0.7865
888	CL983.Contig1	pirin-like protein [Phytophthora infestans T30-4] >gi	Phytophthora infestans T30-4	4	1.1695	0.8641	1.5276	0.5588	1.4322	0.6179	1.4191	0.4422	1.888	0.4832
889	CL12859.Contig1	protein kinase C binding protein [Chlamydomonas reinhardtii] >gi	Chlamydomonas reinhardtii	2	0.4875	0.2572	1.3677	0.5051	1.8197	0.2583	2.6792	0.0821	1.3932	0.4431
890	CL4785.Contig1	NADH dehydrogenase-like protein [Arabidopsis thaliana]	Arabidopsis thaliana	3	0.863	0.7344	0.7112	0.5511	1.0568	0.87	1.2474	0.7607	2.1478	0.2217
891	CL12237.Contig1	lysyl-trna synthetase [Thalassiosira pseudonana CCMP1335] >gi	Thalassiosira pseudonana CCMP1335	3	0.929	0.7163	1.1066	0.7933	1.1803	0.7845	1.1376	0.9061	1.2823	0.6142
892	CL12379.Contig1	uncharacterized protein [Arabidopsis thaliana] >gi	Arabidopsis thaliana	2	1.2706	0.3303	1.3428	0.263	1.028	0.856	1.3062	0.293	0.871	0.5599
893	CL11773.Contig1	60S ribosomal protein L18a-1 [Arabidopsis thaliana] >gi	Arabidopsis thaliana	3	1.3305	0.5648	0.9221	0.1282	0.947	0.2349	1.0679	0.3336	0.8954	0.6356
894	Unigene5661	hypothetical protein CHLNCDRAFT_14379 [Chlorella variabilis]	Chlorella variabilis	3	2.355	0.1543	0.8132	0.9324	2.2284	0.1213	1.1803	0.3991	0.7656	0.9421
895	CL7489.Contig1	coatomer subunit beta [Botryococcus braunii]	Botryococcus braunii	2	0.929	0.8545	1.6144	0.5511	1.3428	0.2954	1.7701	0.1524	0.955	0.7013
896	CL15397.Contig1	40S ribosomal protein S15 [Zea mays] >gi	Zea mays	7	0.908	0.1927	0.6486	0.367	0.6738	0.8112	0.4325	0.389	1	0.5956
897	CL13635.Contig1	anthranilate synthase, alpha subunit [Arabidopsis thaliana]	Arabidopsis thaliana	3	0.8833	0.6708	0.4488	0.8361	0.6486	0.5369	0.3542	0.6711	0.9817	0.9238
898	CL13875.Contig1	LOC100284700 [Zea mays] >gi	Zea mays	4	1.0666	0.8298	1.1376	0.5063	1.0093	0.9642	1.0666	0.8756	1.0864	0.5705
899	CL12021.Contig1	40S ribosomal protein S25-1 [Zea mays] >gi	Zea mays	5	0.8395	0.4235	0.7943	0.8751	0.7112	0.2656	1.0186	0.7152	0.8017	0.4495
900	CL6057.Contig1	chlorophyll b reductase [Chlamydomonas reinhardtii] >gi	Chlamydomonas reinhardtii	2	1.0666	0.8361	0.673	0.7697	0.879	0.8869	0.5702	0.5952	1.4454	0.4761
901	CL6322.Contig1	carbamoyl-phosphate synthase arginine-specific small subunit [Pyropia yezoensis] >gi	Pyropia yezoensis	2	1.2474	0.7132	0.8954	0.8581	1.1482	0.799	0.4406	0.3648	1.1376	0.8085
902	CL1600.Contig1	similar to tripeptidylpeptidase II [Ectocarpus siliculosus]	Ectocarpus siliculosus	2	1.0375	0.9106	2.008	0.656	1.6727	0.7906	1.2381	0.3327	0.3076	0.202
903	CL11647.Contig1	isopentenyl-diphosphate delta-isomerase type 1 [Ectocarpus siliculosus]	Ectocarpus siliculosus	2	1.1066	0.4709	0.9727	0.7666	0.7798	0.7333	1.3305	0.2902	0.3467	0.3253
904	CL773.Contig1	Os03g0811100 [Oryza sativa Japonica Group] >gi	Oryza sativa Japonica Group	3	0.6486	0.3797	0.7112	0.4963	0.1854	0.0717	0.2704	0.1815	0.2148	0.0445
905	CL15433.Contig1	aci-reductone dioxygenase [Volvox carteri f. nagariensis] >gi	Volvox carteri f. nagariensis	2	0.7178	0.8692	1.1169	0.8015	0.6081	0.2715	0.4093	0.3805	0.413	0.3244
906	CL262.Contig2	carbohydrate-binding module family 48 protein [Micromonas sp. RCC299] >gi	Micromonas sp. RCC299	2	0.9817	0.9351	0.263	0.0605	0.8395	0.8915	0.5754	0.2553	0.8241	0.7125
907	CL16482.Contig1	Os03g0244000 [Oryza sativa Japonica Group] >gi	Oryza sativa Japonica Group	3	0.6982	0.4955	1.4191	0.6559	1	0.944	0.9817	0.9248	0.5346	0.4695
908	CL10822.Contig1	clpP2 [Hemiselmis andersenii] >gi	Hemiselmis andersenii	2	0.5992	0.1874	0.929	0.7525	1.5849	0.4001	1.1169	0.8761	1.6904	0.3855
909	CL4766.Contig1	Mitochondrial Fe-S cluster biosynthesis protein ISA2 (contains a HesB-like domain) (ISS) [Ostreococcus tauri] >gi	Ostreococcus tauri	2	0.8954	0.9025	1.0375	0.6301	1.7412	0.5185	1.4859	0.2564	0.7447	0.2731
910	CL12256.Contig1	NADH:ubiquinone oxidoreductase 78 kDa subunit (ISS) [Ostreococcus tauri] >gi	Ostreococcus tauri	3	1.1376	0.6546	1.028	0.8944	1.1066	0.7169	1.1376	0.678	0.787	0.425
911	CL16355.Contig1	Os01g0587000 [Oryza sativa Japonica Group] >gi	Oryza sativa Japonica Group	2	0.7798	0.9898	1.0666	0.605	1.2706	0.3527	1.0666	0.3939	1.1272	0.2591
912	CL11962.Contig1	Tic22 [Guillardia theta] >gi	Guillardia theta	2	1.0666	0.9793	0.7379	0.7835	0.863	0.8434	0.7178	0.4559	0.6368	0.6579
913	CL759.Contig1	plastid beta-ketoacyl-ACP reductase protein precursor [Karenia brevis]	Karenia brevis	3	1.1803	0.6832	1.0965	0.7323	1.2134	0.5441	1.2706	0.5027	1.1803	0.7899
914	CL5134.Contig1	fumarylacetoacetase [Phytophthora infestans T30-4] >gi	Phytophthora infestans T30-4	3	1.7227	0.5099	1.4081	0.7707	1.1482	0.4915	1.1169	0.7779	1.3428	0.5099
915	CL11528.Contig1	hydromethyl transferase [Griffithsia japonica]	Griffithsia japonica	9	1.7539	0.8656	1.2571	0.9045	1.0375	0.9595	0.5362	0.4568	1.2706	0.7564
916	CL7493.Contig1	26S proteasome regulatory subunit [Chlamydomonas reinhardtii] >gi	Chlamydomonas reinhardtii	2	1.4723	0.7614	0.8017	0.7398	0.9204	0.8978	0.5012	0.5537	1.8365	0.5162
917	CL2718.Contig1	DnaJ homolog subfamily C member 2 [Arabidopsis thaliana] >gi	Arabidopsis thaliana	2	0.4325	0.2624	0.4725	0.3222	0.4406	0.1489	0.2312	0.0549	0.3837	0.1293
918	CL11928.Contig1	cryptochrome 2 [Ectocarpus siliculosus]	Ectocarpus siliculosus	4	0.8872	0.7568	1.214	0.7172	0.6855	0.4677	0.3342	0.2618	0.4742	0.3962
919	CL2195.Contig1	P-type ATPase [Pyropia yezoensis] >gi	Pyropia yezoensis	2	1.1695	0.5836	0.9376	0.8399	0.6252	0.195	1.2134	0.4966	0.7112	0.3114
920	CL12232.Contig1	OSJNBa0010H02.5 [Oryza sativa Japonica Group]	Oryza sativa Japonica Group	2	0.912	0.1155	1.1169	0.041	1.0965	0.0428	0.863	0.7878	0.9204	0.0929
921	CL11084.Contig1	oxidoreductase-like protein [Chlamydomonas reinhardtii] >gi	Chlamydomonas reinhardtii	2	1.0375	0.9166	0.9638	0.8788	0.6855	0.479	0.6607	0.6444	1.7378	0.4032
922	CL12831.Contig1	iron-sulfur cluster assembly protein, similar to nifU [Ectocarpus siliculosus]	Ectocarpus siliculosus	2	0.805	0.4777	1.1695	0.7873	0.7109	0.4164	0.4941	0.2179	0.3105	0.4619
923	CL2321.Contig1	Os03g0284600 [Oryza sativa Japonica Group] >gi	Oryza sativa Japonica Group	3	1.5417	0.5942	1.3932	0.6912	1.3428	0.7629	1.4723	0.7123	1.7061	0.5452
924	CL12774.Contig1	NifU-like protein 2, chloroplast precursor (AtCNfu2) (AtCnfU-V) [Ectocarpus siliculosus]	Ectocarpus siliculosus	2	0.413	0.335	0.8551	0.6375	0.2559	0.4084	0.5297	0.8494	0.4742	0.7689
925	CL10745.Contig1	Os07g0181000 [Oryza sativa Japonica Group] >gi	Oryza sativa Japonica Group	2	0.5152	0.2573	0.413	0.1426	0.3981	0.1176	0.2805	0.1109	0.3733	0.0931
926	CL10679.Contig1	probable carboxypeptidase; Cxp [Ectocarpus siliculosus]	Ectocarpus siliculosus	4	1.0568	0.9933	0.9908	0.8549	0.8166	0.8902	1.1066	0.907	0.8472	0.8468
927	CL9862.Contig1	LOC100283983 [Zea mays] >gi	Zea mays	3	0.6368	0.5902	1.0965	0.8169	1.0765	0.8439	1.1376	0.8632	0.6546	0.5589
928	Unigene8183	haloacid dehalogenase-like hydrolase family protein [Ectocarpus siliculosus]	Ectocarpus siliculosus	2	1.2246	0.6891	1.1272	0.6316	0.8241	0.6865	1.1169	0.7417	0.9376	0.8551
929	CL12009.Contig1	translocon-associated protein subunit beta [Arabidopsis thaliana] >gi	Arabidopsis thaliana	2	1.1941	0.4646	0.9571	0.7962	1.055	0.6048	0.8954	0.9619	0.929	0.9303
930	CL11307.Contig1	glutathione synthase [Ostreococcus lucimarinus CCE9901] >gi	Ostreococcus lucimarinus CCE9901	2	1.1482	0.7603	0.5891	0.7194	1	0.9334	0.9462	0.8058	1.1482	0.7181
931	CL976.Contig1	H0315A08.13 [Oryza sativa Indica Group]	Oryza sativa Indica Group	2	1.1272	0.7909	1.028	0.9351	0.7943	0.6746	0.8166	0.7052	1.2023	0.7051
932	Unigene6004	Os08g0151800 [Oryza sativa Japonica Group] >gi	Oryza sativa Japonica Group	32	1.5276	0.9877	1.3428	0.9307	1.1482	0.8647	0.4487	0.918	0.7379	0.9007
933	CL14286.Contig1	CPN60 protein [Guillardia theta]	Guillardia theta	16	0.8318	0.6329	0.9376	0.8512	1.0666	0.9982	1.2134	0.7059	1.6444	0.4233
934	Unigene3016	Os04g0405600 [Oryza sativa Japonica Group] >gi	Oryza sativa Japonica Group	11	0.4614	0.9803	0.8114	0.6953	0.496	0.5019	0.8017	0.3759	1.1803	0.5451
935	CL10808.Contig1	40S ribosomal protein S3a-2 [Arabidopsis thaliana] >gi	Arabidopsis thaliana	2	1.1169	0.7789	0.8551	0.8226	0.929	0.7543	1.0765	0.5809	0.7727	0.6745
936	CL12151.Contig1	Nucleosome/chromatin assembly complex protein [Micromonas pusilla CCMP1545] >gi	Micromonas pusilla CCMP1545	2	0.8551	0.825	0.9638	0.9167	1.0093	0.957	0.879	0.6681	1.2474	0.6014
937	CL607.Contig1	translation initiation factor [Micromonas pusilla CCMP1545] >gi	Micromonas pusilla CCMP1545	2	1.7865	0.3739	1.6749	0.409	0.6668	0.4976	2.2699	0.2805	2.3988	0.2648
938	CL10706.Contig1	thioredoxin family Trp26 [Zea mays]	Zea mays	4	0.9638	0.971	1.0666	0.7652	1.5417	0.5084	1.977	0.4	2.2909	0.3021
939	CL13416.Contig1	BolA [Griffithsia japonica]	Griffithsia japonica	2	0.7178	0.8651	1.2134	0.6935	0.5754	0.6537	0.9817	0.9514	0.8872	0.8312
940	CL320.Contig1	serine protease [Volvox carteri f. nagariensis] >gi	Volvox carteri f. nagariensis	2	0.6607	0.5901	0.879	0.8063	1.1482	0.8125	0.6918	0.5334	0.8166	0.7016
941	Unigene6982	Glycoprotease family protein, expressed [Oryza sativa Japonica Group]	Oryza sativa Japonica Group	2	0.8395	0.7477	0.879	0.8003	0.8872	0.8545	1.0375	0.915	0.8166	0.7224
942	CL15951.Contig1	sorbitol dehydrogenase homolog1 [Zea mays] >gi	Zea mays	2	0.7311	0.6255	0.5495	0.4732	0.929	0.9305	1.0765	0.88	0.5754	0.5811
943	CL2419.Contig1	selenium binding protein [Medicago sativa]	Medicago sativa	2	0.787	0.7192	1.7701	0.4506	1.7378	0.547	4.2073	0.2544	2.6303	0.4919
944	CL15361.Contig1	transcription factor jumonji domain-containing protein [Volvox carteri f. nagariensis] >gi	Volvox carteri f. nagariensis	2	0.9587	0.5861	0.8091	0.7828	0.3945	0.3622	0.673	0.6023	0.7047	0.9543
945	CL12434.Contig1	Short-chain dehydrogenase/reductase SDR (ISS) [Ostreococcus tauri] >gi	Ostreococcus tauri	2	1.1695	0.5294	0.9908	0.9709	1.0186	0.8602	0.9638	0.7966	1.0471	0.7926
946	Unigene6964	molybdenum cofactor synthesis protein 2 large subunit [Phytophthora infestans T30-4] >gi	Phytophthora infestans T30-4	2	1.1272	0.6236	1.0965	0.4251	1.6444	0.4275	1.0765	0.6712	1.5996	0.4483
947	CL12015.Contig1	eukaryotic translation initiation factor p28 subunit [Griffithsia japonica]	Griffithsia japonica	2	0.8551	0.7536	0.8954	0.7398	0.9817	0.8454	0.9727	0.9779	0.9638	0.8547
948	CL514.Contig1	Os10g0497100 [Oryza sativa Japonica Group] >gi	Oryza sativa Japonica Group	2	1.0093	0.9206	0.9908	0.9584	1.2823	0.4554	1.5417	0.2761	1.1803	0.5223
949	CL12880.Contig1	dopamine beta-monooxygenase-like protein [Chlamydomonas reinhardtii] >gi	Chlamydomonas reinhardtii	2	1.1272	0.7514	1.406	0.5231	0.955	0.9425	1.3428	0.576	0.9376	0.907
950	CL11853.Contig1	NADH dehydrogenase [Micromonas sp. RCC299] >gi	Micromonas sp. RCC299	2	0.9618	0.5271	1.4156	0.8625	1.0456	0.6813	0.9204	0.9984	0.5445	0.6333
951	CL15626.Contig1	single-strand DNA-binding protein [Paulinella chromatophora] >gi	Paulinella chromatophora	2	1	0.9455	0.7727	0.6521	0.9908	0.9765	1.0186	0.951	0.6668	0.4962
952	CL15511.Contig1	cytochrome c oxidase assembly factor [Chlamydomonas reinhardtii] >gi	Chlamydomonas reinhardtii	3	0.871	0.5647	1	0.9506	1.0375	0.988	0.9638	0.961	1.1695	0.7142
953	CL1279.Contig1	CR084 protein [Chlamydomonas reinhardtii]	Chlamydomonas reinhardtii	6	0.1848	0.269	0.9684	0.7668	0.912	0.9782	0.631	0.5475	0.3565	0.2996
954	CL12046.Contig1	mitochondrial carrier protein [Chlamydomonas reinhardtii] >gi	Chlamydomonas reinhardtii	3	1.3183	0.5473	1.0093	0.9749	0.9462	0.9088	0.9036	0.8565	0.9817	0.9645
955	CL5325.Contig1	electron transfer flavoprotein beta-subunit [Zea mays] >gi	Zea mays	2	0.871	0.7756	1.0471	0.7835	0.8954	0.7934	1.0568	0.5572	1.0765	0.699
956	CL16688.Contig1	exonuclease [Phytophthora sojae]	Phytophthora sojae	2	0.9196	0.4552	1.0414	0.3389	1.1464	0.3015	1.3062	0.4126	1.3804	0.3529
957	CL14865.Contig1	high light-induced nuclease [Chlamydomonas reinhardtii] >gi	Chlamydomonas reinhardtii	2	0.8318	0.7636	0.6546	0.4932	0.7311	0.5944	0.7311	0.5783	0.912	0.9765
958	CL14303.Contig1	Os07g0412400 [Oryza sativa Japonica Group] >gi	Oryza sativa Japonica Group	3	1.0765	0.936	0.7763	0.996	1.1272	0.8276	0.3666	0.8824	0.9204	0.7457
959	CL141.Contig1	MGC81928 protein [Ectocarpus siliculosus]	Ectocarpus siliculosus	2	0.7379	0.5898	0.4446	0.2907	0.7516	0.611	0.9638	0.9502	0.5058	0.3347
960	CL13879.Contig1	DEAD box helicase [Ectocarpus siliculosus]	Ectocarpus siliculosus	2	0.8472	0.6668	0.863	0.7965	0.6546	0.4998	0.166	0.2545	0.7586	0.6161
961	CL13478.Contig1	peptidase-S24/S26 domain-containing protein [Arabidopsis thaliana] >gi	Arabidopsis thaliana	2	0.9204	0.8823	0.8395	0.7516	0.7516	0.6133	0.879	0.9924	0.8872	0.8617
962	CL13307.Contig1	SNF2 superfamily protein [Chlamydomonas reinhardtii] >gi	Chlamydomonas reinhardtii	5	1.5417	0.3916	1.3062	0.4518	1.3552	0.4916	1.5849	0.342	1.9588	0.238
963	CL1280.Contig1	Pentapeptide repeat [Ectocarpus siliculosus]	Ectocarpus siliculosus	3	1.0375	0.8802	0.7379	0.2988	0.4728	0.3085	0.5088	0.4608	0.871	0.8296
964	CL11256.Contig1	2C-methyl-D-erythritol 2,4-cyclodiphosphate synthase [Arabidopsis thaliana]	Arabidopsis thaliana	2	0.9376	0.8917	1.0375	0.9509	0.871	0.697	1.0186	0.9893	1.0864	0.9589
965	CL24.Contig4	galactose-1-phosphate uridylyltransferase [Gracilaria gracilis]	Gracilaria gracilis	2	1.3062	0.7175	1.3183	0.7839	1.1588	0.8142	0.4699	0.7403	1.1066	0.8514
966	CL2372.Contig1	Mitochondrial Carrier (MC) Family [Phytophthora infestans T30-4] >gi	Phytophthora infestans T30-4	2	1.3062	0.6502	0.9817	0.9973	0.863	0.8327	0.8017	0.8219	1.1169	0.93
967	CL16674.Contig1	RecName: Full=Phosphoglucomutase, chloroplastic; Short=PGM; AltName: Full=Glucose phosphomutase; Flags: Precursor >gi|8250622|emb|CAB93680.1| plastidic phosphoglucomutase [Solanum tuberosum]	Solanum tuberosum	2	0.7391	0.7619	0.9547	0.6738	0.8304	0.814	0.4786	0.4665	1.5704	0.7469
968	CL15389.Contig1	ATPDX2/EMB2407/PDX2 [Arabidopsis lyrata subsp. lyrata] >gi	Arabidopsis lyrata subsp. lyrata	2	0.9204	0.9912	0.879	0.7434	0.6855	0.4822	0.7178	0.6231	0.5105	0.37
969	CL15291.Contig1	hydrolase, alpha/beta fold family protein [Arabidopsis thaliana] >gi	Arabidopsis thaliana	2	0.9036	0.6956	0.9817	0.9212	1.1588	0.9626	0.8551	0.4275	0.863	0.6214
970	CL12618.Contig1	Macrophage migration inhibitory factor family protein, expressed [Oryza sativa Japonica Group]	Oryza sativa Japonica Group	2	0.3597	0.3499	0.9727	0.9405	0.912	0.9169	1.2589	0.5991	0.631	0.6343
971	CL9874.Contig1	aspartate aminotransferase [Panicum miliaceum] >gi	Panicum miliaceum	2	1.3305	0.8616	1.0186	0.8558	1.7701	0.5935	0.7656	0.9757	0.871	0.7498
972	CL4743.Contig1	CPH-like protein [Chlamydomonas reinhardtii] >gi	Chlamydomonas reinhardtii	2	0.6546	0.715	0.7311	0.757	1.1066	0.8843	0.673	0.7162	0.5297	0.5712
973	CL4078.Contig1	nucloeside diphosphate kinase 1 [Codonopsis lanceolata]	Codonopsis lanceolata	5	1.0186	0.9533	1.1588	0.9718	1.1376	0.9391	0.8318	0.9355	0.7727	0.9523
974	CL15858.Contig1	Os03g0256400 [Oryza sativa Japonica Group] >gi	Oryza sativa Japonica Group	2	1.6749	0.6379	1.4322	0.9314	0.6427	0.1104	0.787	0.3089	1.0864	0.4883
975	CL10624.Contig1	acetyl CoA synthetase [Chlamydomonas reinhardtii] >gi	Chlamydomonas reinhardtii	2	1.0568	0.9595	1.0471	0.9968	0.7943	0.6389	1.0375	0.8501	0.9727	0.8791
976	Unigene7576	photosystem I P700 chlorophyll A apoprotein A1 [Bangia maxima]	Bangia maxima	2	1.7539	0.2775	0.9727	0.8385	1.0864	0.6819	0.8166	0.7868	1.3552	0.414
977	Unigene2986	Uridine phosphorylase 1 OS=Homo sapiens GN=UPP1 PE=1 SV=1	All	2	1.3428	0.5167	1.6749	0.2739	1.4322	0.3555	1.4191	0.3612	1.5849	0.3005
978	Unigene2915	RecName: Full=Translation initiation factor IF-1, chloroplastic	All	2	1.5276	0.5997	1.4322	0.726	1.5136	0.6139	1.1803	0.9143	1.2823	0.7345
979	Unigene1973	UV excision repair protein RAD23 [Phytophthora infestans T30-4] >gi	Phytophthora infestans T30-4	2	1.1169	0.6918	1.0568	0.6575	1.0093	0.9031	0.9817	0.9916	1.0864	0.8149
980	Unigene152	NADH-dependent fumarate reductase [Ectocarpus siliculosus]	Ectocarpus siliculosus	2	1.1588	0.6853	1.3804	0.4235	0.8395	0.7905	1.1912	0.5067	1.3804	0.4616
981	CL9329.Contig1	small nuclear ribonucleoprotein LSM1 [Zea mays] >gi	Zea mays	3	0.7943	0.6212	0.9462	0.9951	0.8395	0.7761	0.9204	0.7965	0.6855	0.5942
982	CL8576.Contig1	Os06g0320700 [Oryza sativa Japonica Group] >gi	Oryza sativa Japonica Group	2	1.1912	0.5859	0.9727	0.7366	1.1695	0.8357	0.912	0.9367	1.3552	0.5578
983	CL13802.Contig1	tyrS tyrosyl-tRNA synthetase [Arabidopsis thaliana] >gi	Arabidopsis thaliana	2	0.7586	0.5851	0.912	0.8143	0.6026	0.4437	0.6252	0.4487	0.6194	0.4246
984	CL1358.Contig1	similar to MGC83835 protein [Ectocarpus siliculosus]	Ectocarpus siliculosus	3	1.5889	0.9018	0.8017	0.6855	2.092	0.998	2.5982	0.9479	0.8395	0.7362
985	CL12071.Contig1	Os04g0629000 [Oryza sativa Japonica Group] >gi	Oryza sativa Japonica Group	2	0.8872	0.7293	0.7447	0.5184	1.0186	0.8166	1.0471	0.957	0.8241	0.6373
986	CL11210.Contig1	RecName: Full=Probable acetyltransferase NSI; AltName: Full=Nuclear shuttle protein-interacting protein homolog	All	3	0.879	0.7784	0.9204	0.8812	0.8551	0.7377	0.955	0.8784	0.8551	0.7581
987	Unigene1488	photosystem I assembly protein Ycf4 [Pyropia yezoensis] >gi	Pyropia yezoensis	2	1.0124	0.9937	0.6546	0.4942	1.2517	0.8538	1.6596	0.8183	1.8365	0.9532
988	CL5429.Contig1	hypothetical protein VOLCADRAFT_106254 [Volvox carteri f. nagariensis] >gi	Volvox carteri f. nagariensis	3	0.4093	0.5198	0.9817	0.8238	0.5445	0.66	1.406	0.9233	2.355	0.3901
989	CL4418.Contig1	embryo sac development arrest 3 protein [Arabidopsis thaliana] >gi	Arabidopsis thaliana	2	0.6358	0.3938	1.1376	0.8689	1.0186	0.9889	1.7539	0.4481	1.3062	0.5801
990	CL16406.Contig1	NAD-dependent sorbitol dehydrogenase 8 [Malus x domestica]	Malus x domestica	2	1.0375	0.9184	0.955	0.8729	1.0568	0.8062	1.1912	0.6331	1.1272	0.6247
991	CL13720.Contig1	26S proteasome subunit [Furcellaria lumbricalis]	Furcellaria lumbricalis	2	1.028	0.927	1.0864	0.7924	1.0568	0.8456	1.1169	0.7273	1.3062	0.5023
992	CL13441.Contig1	cytosolic S-allantoin synthase splice variant 2 [Arabidopsis thaliana]	Arabidopsis thaliana	2	0.9376	0.749	1.5475	0.7209	1.0864	0.7095	1.0186	0.6386	0.9908	0.9973
993	CL13366.Contig1	glyoxalase I [Cucurbita maxima]	Cucurbita maxima	2	1.0186	0.8573	1.1588	0.7282	0.912	0.8874	1.1912	0.6455	1.1376	0.8019
994	CL12603.Contig1	small chloroplast protein [Galdieria sulphuraria] >gi	Galdieria sulphuraria	2	0.4325	0.3049	0.8017	0.6706	0.7311	0.5848	0.5012	0.3534	0.3981	0.2952
995	CL2191.Contig1	Similar to photosystem II oxygen evolving complex protein PsbP in Synechococcus [Ectocarpus siliculosus]	Ectocarpus siliculosus	2	1.0375	0.8967	1.0568	0.994	1.0864	0.7245	1.0093	0.8295	0.9908	0.8723
996	CL12917.Contig1	Os04g0132500 [Oryza sativa Japonica Group] >gi	Oryza sativa Japonica Group	2	0.4571	0.3513	2.0937	0.6024	1.8474	0.8484	0.7943	0.7473	0.3698	0.3695
997	CL11944.Contig1	60S ribosomal protein L13a [Ectocarpus siliculosus]	Ectocarpus siliculosus	2	0.7943	0.2696	1.0375	0.4958	0.8872	0.9838	0.7375	0.277	1.0666	0.7509
998	CL392.Contig1	30S ribosomal protein S1 [Ectocarpus siliculosus]	Ectocarpus siliculosus	2	0.5152	0.4184	0.3664	0.582	0.4018	0.4223	0.1406	0.2134	0.6368	0.5635
999	Unigene4790	cytochrome b6 [Pyropia yezoensis] >gi	Pyropia yezoensis	2	0.3151	0.3941	0.3221	0.5696	1.1803	0.9652	0.5012	0.7722	0.2911	0.6691
1000	CL15629.Contig1	gamma carbonic anhydrase [Chlamydomonas reinhardtii] >gi	Chlamydomonas reinhardtii	2	0.8954	0.7135	1.0666	0.955	0.8166	0.5878	0.787	0.7068	1.2134	0.8186
1001	CL744.Contig1	catalase [Pyropia yezoensis]	Pyropia yezoensis	2	0.9376	0.7718	1.1588	0.4061	1.2134	0.3238	1.2023	0.3421	1.3428	0.203
1002	CL12165.Contig1	mitochondrial import receptor subunit TOM40-1 [Arabidopsis thaliana] >gi	Arabidopsis thaliana	3	0.9462	0.8895	0.5754	0.2671	1.3932	0.388	1.3677	0.4922	0.929	0.9793
1003	Unigene792	oxalate oxidase 2 precursor [Prunus armeniaca]	Prunus armeniaca	2	1.1272	0.6183	1.2823	0.1592	2.2909	0.0163	1.4997	0.0574	1.1912	0.1997
1004	CL12418.Contig1	adenylosuccinate lyase [Thalassiosira pseudonana CCMP1335] >gi	Thalassiosira pseudonana CCMP1335	2	0.5998	0.7538	0.5016	0.906	0.4701	0.9245	0.8472	0.3798	1	0.6816
1005	CL6158.Contig1	succinate dehydrogenase subunit A, mitochondrial [Volvox carteri f. nagariensis] >gi	Volvox carteri f. nagariensis	3	1.4949	0.0956	1.1788	0.4105	1.0828	0.1684	0.8091	0.3567	0.7311	0.6584
1006	Unigene6212	H0613H07.1 [Oryza sativa Indica Group]	Oryza sativa Indica Group	2	0.8551	0.4489	0.929	0.9149	0.8395	0.3291	0.7798	0.0796	0.7178	0.2439
1007	CL9857.Contig1	QM-like protein [Zea mays]	Zea mays	3	1.2823	0.4556	0.8472	0.6301	0.6138	0.3237	0.4656	0.148	0.6194	0.5853
1008	CL13045.Contig1	cysteine desulfurase 2 [Arabidopsis thaliana] >gi	Arabidopsis thaliana	2	0.3945	0.2597	1.1272	0.9762	0.879	0.8906	0.6486	0.6512	0.9817	0.9793
1009	CL1152.Contig1	Rab7/RabG-family small GTPase [Physcomitrella patens subsp. patens] >gi	Physcomitrella patens subsp. patens	2	0.9638	0.9055	1.1376	0.6609	1.3932	0.3854	1.4191	0.367	1.7378	0.263
1010	Unigene5331	ureidoglycolate amidohydrolase [Arabidopsis thaliana] >gi	Arabidopsis thaliana	3	1.0471	0.3258	1.3552	0.9481	1.8197	0.2859	1.977	0.3842	0.8395	0.9169
1011	CL2229.Contig1	SWIB complex BAF60b domain-containing protein [Arabidopsis lyrata subsp. lyrata] >gi	Arabidopsis lyrata subsp. lyrata	2	0.8395	0.3835	1.2474	0.7358	0.5202	0.0054	0.4529	0.0256	0.3076	0.0314
1012	CL12348.Contig1	ubiquinol cytochrome c reductase subunit QCR7 [Ectocarpus siliculosus]	Ectocarpus siliculosus	2	0.6026	0.4552	0.7052	0.9886	0.863	0.9261	1.3428	0.6185	0.6427	0.8674
1013	Unigene2667	glutamyl tRNA amidotransferase, subunit A [Chlamydomonas reinhardtii] >gi	Chlamydomonas reinhardtii	2	0.955	0.9327	1.0093	0.9997	0.7516	0.5668	0.7112	0.5203	0.879	0.8128
1014	CL2517.Contig1	glycosyltransferase-like protein [Chlamydomonas reinhardtii] >gi	Chlamydomonas reinhardtii	2	1.0965	0.857	1.1169	0.6375	1.0765	0.7301	1.0568	0.7105	1	0.9874
1015	Unigene7057	mitochondrial L-galactono-1,4-lactone dehydrogenase (ISS) [Ostreococcus tauri] >gi	Ostreococcus tauri	2	1.0666	0.975	0.9462	0.7863	1.0375	0.9968	0.9376	0.7476	0.8241	0.6138
1016	CL11265.Contig1	phycobillisome linker protein [Pyropia yezoensis] >gi	Pyropia yezoensis	3	1.6144	0.3486	1.1588	0.484	1.2246	0.3865	1.0093	0.7128	1.4588	0.2711
1017	CL4792.Contig1	Histidinol dehydrogenase [Ectocarpus siliculosus]	Ectocarpus siliculosus	3	0.9036	0.96	1.4454	0.5087	1.1588	0.7741	0.9482	0.5162	0.8872	0.8983
1018	CL2518.Contig1	thylakoid lumen 15.0 kDa protein [Ectocarpus siliculosus]	Ectocarpus siliculosus	2	0.879	0.8349	0.9462	0.9989	1.2023	0.5526	1.556	0.4682	1.3428	0.4728
1019	CL10128.Contig1	disproportionating enzyme 2 [Annona cherimola]	Annona cherimola	2	0.955	0.8995	1.0471	0.6579	0.9727	0.9619	0.7798	0.4267	0.7447	0.3609
1020	CL12192.Contig1	eukaryotic translation initiation factor 4C [Griffithsia japonica]	Griffithsia japonica	3	1.2134	0.7818	1.9953	0.4492	0.3311	0.7098	0.5105	0.9439	1.5996	0.6085
1021	CL12104.Contig1	Ribosomal protein L3 [Ectocarpus siliculosus]	Ectocarpus siliculosus	2	1.0666	0.7896	0.8712	0.5046	0.871	0.7712	1.2359	0.5739	1.2134	0.5896
1022	CL3274.Contig1	deoxyhypusine synthase [Triticum aestivum] >gi	Triticum aestivum	2	0.5012	0.5959	1.0471	0.981	0.3373	0.4966	0.3133	0.7156	1.2134	0.7192
1023	CL11457.Contig1	LOC100281028 [Zea mays] >gi	Zea mays	2	1.0471	0.8734	1.1066	0.9746	1.1169	0.8642	0.8872	0.4892	0.631	0.2167
1024	Unigene4755	aspartate aminotransferase [Panicum miliaceum]	Panicum miliaceum	4	0.6918	0.5878	1.1588	0.9256	0.787	0.7859	1.2246	0.8072	1.1588	0.9508
1025	CL1500.Contig1	copper-binding protein CutA [Chlamydomonas reinhardtii] >gi	Chlamydomonas reinhardtii	2	0.8318	0.6115	1.781	0.7403	1.9525	0.8127	1.1803	0.7901	1.1588	0.6861
1026	CL5821.Contig1	peroxisomal glycolate oxidase [Glycine max]	Glycine max	3	0.7943	0.5587	0.7656	0.5289	0.8551	0.7262	1.0568	0.86	0.7586	0.5103
1027	CL6672.Contig1	DEAD/DEAH box helicase [Micromonas sp. RCC299] >gi	Micromonas sp. RCC299	2	1.264	0.4159	1.1807	0.2413	1.1395	0.2312	0.7606	0.2402	0.3733	0.2432
1028	CL3364.Contig1	60S ribosomal protein L11-1 [Zea mays] >gi	Zea mays	4	1.1272	0.5302	1.0965	0.7425	0.871	0.7145	0.8091	0.5734	0.9727	0.8723
1029	CL421.Contig1	ribosomal protein S3 [Pyropia yezoensis] >gi	Pyropia yezoensis	2	1.3804	0.3709	0.4786	0.3238	0.7447	0.5996	0.1009	0.094	0.955	0.8935
1030	CL2315.Contig1	SUMO activating enzyme 2 [Selaginella moellendorffii] >gi	Selaginella moellendorffii	2	1.1695	0.5345	0.9661	0.3991	0.9462	0.8265	1.0186	0.9517	1.0471	0.8199
1031	CL12783.Contig1	iron-sulfur cluster assembly protein [Chlamydomonas reinhardtii] >gi	Chlamydomonas reinhardtii	3	0.6668	0.6698	0.9727	0.976	0.8872	0.9523	0.6486	0.9431	0.3597	0.5004
1032	CL5278.Contig1	Os02g0664300 [Oryza sativa Japonica Group] >gi	Oryza sativa Japonica Group	2	0.7727	0.8671	1.3428	0.6835	1.3677	0.6491	1.1912	0.5994	1.2134	0.7296
1033	CL15378.Contig1	RK17, ribosomal protein 17 50S large ribosomal subunit, chloroplast [Thalassiosira pseudonana CCMP1335] >gi	Thalassiosira pseudonana CCMP1335	3	1.1169	0.5734	0.7586	0.4854	0.6081	0.2383	0.4875	0.1799	0.4742	0.1634
1034	CL4138.Contig1	Os12g0609500 [Oryza sativa Japonica Group] >gi	Oryza sativa Japonica Group	3	1.1482	0.7167	1.0375	0.6723	1.1169	0.6549	1.1166	0.0953	0.5916	0.6737
1035	CL15822.Contig1	Similar to developmental protein [Arabidopsis thaliana]	Arabidopsis thaliana	2	1	0.858	1.0186	0.955	1.1066	0.6741	1.2134	0.4939	1.0666	0.7384
1036	CL16737.Contig1	fumarylacetoacetase [Phytophthora infestans T30-4] >gi	Phytophthora infestans T30-4	2	1.0568	0.8836	1.2359	0.9958	1.5136	0.7735	2.208	0.4284	2.3121	0.5154
1037	CL6222.Contig1	Casein kinase (serine/threonine/tyrosine protein kinase) [Ectocarpus siliculosus]	Ectocarpus siliculosus	2	1.3428	0.5895	1.0375	0.974	1.4859	0.4464	1.2134	0.7462	1.3804	0.513
1038	CL16370.Contig1	dynein light chain TCTEX1 [Physcomitrella patens subsp. patens] >gi	Physcomitrella patens subsp. patens	3	1.1588	0.8895	1.028	0.9988	1.3183	0.7231	1.7539	0.5654	1.9588	0.4436
1039	CL11499.Contig1	naphthoate synthase [Chlamydomonas reinhardtii] >gi	Chlamydomonas reinhardtii	3	1.8197	0.5011	0.5587	0.8855	1.922	0.8514	1.2023	0.4583	1.0965	0.6168
1040	CL10052.Contig1	NADH:ubiquinone oxidoreductase 18 kDa subunit [Chlamydomonas reinhardtii] >gi	Chlamydomonas reinhardtii	2	0.9638	0.8167	0.7727	0.6177	0.7379	0.5488	0.5495	0.4504	0.5546	0.3479
1041	Unigene6076	phenylalanyl-tRNA synthetase [Ectocarpus siliculosus]	Ectocarpus siliculosus	3	0.955	0.8784	0.7586	0.7058	1.0471	0.8991	0.6546	0.6155	0.912	0.9118
1042	CL13090.Contig1	tRNA-(m5C) methyltransferase [Chlamydomonas reinhardtii] >gi	Chlamydomonas reinhardtii	2	0.5702	0.1803	1.1473	0.4078	0.4688	0.4682	0.2997	0.4543	0.8318	0.5829
1043	CL12761.Contig1	RecName: Full=40S ribosomal protein S14; AltName: Full=Clone MCH2	All	3	0.9204	0.8135	1.2474	0.6201	1	0.8852	1.0864	0.9247	0.871	0.8691
1044	CL6698.Contig1	lysyl-trna synthetase, LysRS [Chlamydomonas reinhardtii] >gi	Chlamydomonas reinhardtii	2	0.955	0.6692	0.9036	0.5087	0.9036	0.6588	0.9638	0.9711	1.0568	0.9342
1045	CL856.Contig1	COG0561: Predicted hydrolases of the HAD superfamily (ISS) [Ostreococcus tauri] >gi	Ostreococcus tauri	3	1.2474	0.495	1.0765	0.743	0.8469	0.3887	1.1376	0.6211	1.7061	0.2994
1046	CL16044.Contig1	arginine deiminase [Chlamydomonas reinhardtii] >gi	Chlamydomonas reinhardtii	2	1.2706	0.5631	0.1959	0.1367	1.0965	0.7875	0.9376	0.9476	0.138	0.0909
1047	CL14238.Contig1	mitochondrial import inner membrane translocase subunit Tim9 [Zea mays]	Zea mays	2	0.6546	0.5496	0.9638	0.8849	0.879	0.7869	0.7656	0.6422	0.7586	0.663
1048	CL12282.Contig1	Os04g0668800 [Oryza sativa Japonica Group] >gi	Oryza sativa Japonica Group	2	0.8241	0.9755	1.028	0.8267	0.9638	0.8453	0.4019	0.9439	0.7311	0.6535
1049	Unigene6643	photosystem I P700 chlorophyll a apoprotein A1 [Pyropia yezoensis] >gi	Pyropia yezoensis	2	2.2171	0.0695	0.8395	0.5403	1.2797	0.2934	1.1695	0.8893	2.5586	0.2484
1050	Unigene6036	Ribosomal protein L18, component of cytosolic 80S ribosome and 60S large subunit [Ostreococcus lucimarinus CCE9901] >gi	Ostreococcus lucimarinus CCE9901	3	1.4588	0.2408	1.4723	0.4249	0.8318	0.4729	0.7047	0.6691	0.8241	0.5929
1051	CL8583.Contig1	Eukaryotic translation initiation factor 3 subunit a (subunit 10) [Ectocarpus siliculosus]	Ectocarpus siliculosus	2	1.1066	0.6741	1.0765	0.8778	1.3428	0.2698	0.955	0.7836	1.0965	0.7491
1052	CL8234.Contig1	Glutamyl-tRNA Synthetase, chloroplast precursor [Ectocarpus siliculosus]	Ectocarpus siliculosus	2	1.0765	0.9807	1.2589	0.827	1.1376	0.9414	1.0375	0.8416	0.8872	0.7001
1053	CL16315.Contig1	UBX domain-containing protein [Arabidopsis thaliana] >gi	Arabidopsis thaliana	2	1.0568	0.9019	1.028	0.936	1.3062	0.6055	1.0666	0.8863	1.0093	0.9753
1054	CL12049.Contig1	40S ribosomal protein S15a [Phytophthora infestans T30-4] >gi	Phytophthora infestans T30-4	4	1.5849	0.2656	0.5754	0.4565	1.5136	0.0474	0.2582	0.306	1.1695	0.3015
1055	CL13155.Contig1	small chloroplast protein [Galdieria sulphuraria] >gi	Galdieria sulphuraria	4	0.6668	0.7204	1.028	0.9903	0.863	0.9249	0.8017	0.9759	0.7516	0.7925
1056	Unigene8074	244 438 phosphomethylpyrimidine kinase/thiamin-phosphate pyrophosphorylase [Zea mays]	Zea mays	2	1.8289	0.8238	0.9982	0.698	1.1169	0.7456	0.6368	0.732	0.7379	0.89
1057	Pre.11	cell division control protein 48 [Cryptomonas paramecium] >gi	Cryptomonas paramecium	4	1.171	0.6837	0.929	0.9032	1.2134	0.6969	1.1066	0.8234	1.3804	0.5517
1058	CL15276.Contig1	formaldehyde dehydrogenase/S-formylglutathione hydrolase [Micromonas sp. RCC299] >gi	Micromonas sp. RCC299	2	1.028	0.9282	1.1695	0.7761	1.2023	0.7983	1.1482	0.9837	1.3677	0.7024
1059	CL13866.Contig1	RecName: Full=Peptidyl-prolyl cis-trans isomerase; Short=PPIase; AltName: Full=Cyclophilin; AltName: Full=Cyclosporin A-binding protein; AltName: Full=Rotamase >gi|16248|emb|CAA45161.1| cyclophorin-like protein [Arabidopsis thaliana]	Arabidopsis thaliana	2	1.1695	0.7636	1.0471	0.8112	0.929	0.9845	1.1588	0.929	0.8241	0.8686
1060	CL11741.Contig1	L-galactono-1,4-lactone dehydrogenase [Prunus persica]	Prunus persica	2	0.9817	0.996	1.0093	0.9742	1.1695	0.7638	0.6067	0.4865	1.028	0.9024
1061	CL4209.Contig1	Os07g0447800 [Oryza sativa Japonica Group] >gi	Oryza sativa Japonica Group	3	1	0.9858	1.1272	0.8003	1.2023	0.6454	0.9462	0.9009	1.1066	0.7964
1062	CL16281.Contig1	fructokinase [Thalassiosira pseudonana CCMP1335] >gi	Thalassiosira pseudonana CCMP1335	2	1.1272	0.7991	0.9727	0.9644	0.6194	0.4399	0.8872	0.8263	0.7727	0.641
1063	CL16193.Contig1	RecName: Full=DnaJ protein homolog 2; Flags: Precursor >gi|454303|emb|CAA54720.1| LDJ2 [Allium ampeloprasum]	Allium ampeloprasum	2	0.7244	0.5704	0.7586	0.6194	1.3804	0.55	2.0137	0.3199	1.3428	0.5824
1064	CL16276.Contig1	Shikimate Kinase [Ectocarpus siliculosus]	Ectocarpus siliculosus	2	0.597	0.6766	1.5704	0.5465	0.9817	0.972	0.3981	0.6157	0.871	0.9585
1065	CL400.Contig1	ribosomal protein L2 [Pyropia yezoensis] >gi	Pyropia yezoensis	2	1	0.48	0.7311	0.3465	0.5861	0.0831	0.3767	0.0971	0.3908	0.0193
1066	CL12417.Contig1	F15H18.3 [Arabidopsis thaliana]	Arabidopsis thaliana	4	0.7586	0.9787	0.6252	0.8388	0.5649	0.7192	0.3597	0.6076	0.6252	0.817
1067	CL138.Contig1	deoxyuridine 5'-triphosphate nucleotidohydrolase [Micromonas sp. RCC299] >gi	Micromonas sp. RCC299	2	0.7379	0.5217	1.0765	0.8328	0.9727	0.9629	1.2942	0.5685	0.7311	0.511
1068	CL13428.Contig1	actin superfamily [Micromonas pusilla CCMP1545] >gi	Micromonas pusilla CCMP1545	2	0.8166	0.248	1	0.8427	0.9908	0.6835	0.9036	0.8766	0.7178	0.224
1069	CL4351.Contig1	lectin-like protein [Gracilaria fisheri]	Gracilaria fisheri	2	0.7883	0.3588	0.7428	0.6732	0.9817	0.9959	1.4997	0.3346	0.5916	0.3391
1070	CL2247.Contig1	expressed protein [Aureococcus anophagefferens]	Aureococcus anophagefferens	3	1.1169	0.6806	0.5711	0.9013	1.1912	0.4843	0.955	0.5948	1.4322	0.3107
1071	CL13657.Contig1	glycine oxidase ThiO [Ectocarpus siliculosus]	Ectocarpus siliculosus	3	0.879	0.7062	1.0375	0.8901	0.9638	0.9275	1	0.978	0.787	0.4896
1072	CL2040.Contig1	glutamate synthase [Pyropia yezoensis] >gi	Pyropia yezoensis	2	0.3373	0.3974	0.2051	0.2789	0.2938	0.31	0.0643	0.1149	0.2655	0.234
1073	CL11832.Contig1	cytochrome c oxidase subunit 6b-1 [Griffithsia japonica]	Griffithsia japonica	2	0.9376	0.605	1.0965	0.9605	1.1803	0.9374	1.2246	0.8682	0.9638	0.5956
1074	CL13289.Contig1	ribosomal protein S4 [Pyropia yezoensis] >gi	Pyropia yezoensis	4	1.6144	0.1298	0.6668	0.2146	0.8241	0.312	0.3192	0.2946	0.863	0.9676
1075	CL11537.Contig1	FK506 binding protein [Zea mays] >gi	Zea mays	3	0.6486	0.6062	0.4406	0.3376	0.4406	0.3165	0.2858	0.2613	0.1076	0.1931
1076	CL12378.Contig1	cytochrome c553 [Heterosigma akashiwo] >gi	Heterosigma akashiwo	2	0.4966	0.3295	0.9817	0.9857	1.3183	0.595	0.5297	0.3564	1.0375	0.9205
1077	CL12294.Contig1	Cysteinyl-tRNA Synthetase [Ectocarpus siliculosus]	Ectocarpus siliculosus	3	0.8872	0.656	1	0.6818	0.8318	0.3425	0.8954	0.5206	0.9204	0.9932
1078	CL12992.Contig1	ATP citrate lyase [Cyanophora paradoxa]	Cyanophora paradoxa	3	2.3975	0.6562	1.8642	0.7279	2.0397	0.5563	1.0864	0.5898	1.7701	0.1529
1079	CL16754.Contig1	Os03g0209600 [Oryza sativa Japonica Group] >gi	Oryza sativa Japonica Group	2	1.1912	0.3164	1.0568	0.9536	1.1169	0.937	0.929	0.4892	1.2134	0.678
1080	CL4635.Contig1	Os01g0935700 [Oryza sativa Japonica Group] >gi	Oryza sativa Japonica Group	2	1.0965	0.5948	1.1482	0.5801	0.9462	0.7732	1.7513	0.4847	0.871	0.5981
1081	CL12065.Contig1	centrin [Volvox carteri f. nagariensis] >gi	Volvox carteri f. nagariensis	2	0.8472	0.743	0.2992	0.3916	0.8166	0.7417	1.4859	0.6932	0.863	0.7246
1082	CL16660.Contig1	sulfite oxidase [Chlamydomonas reinhardtii] >gi	Chlamydomonas reinhardtii	3	1.4997	0.7075	1.2246	0.8033	1.2359	0.6351	1.2706	0.5831	1.0186	0.7264
1083	CL460.Contig1	Isoleucyl-tRNA synthetase (ISS) [Ostreococcus tauri] >gi	Ostreococcus tauri	2	1.1169	0.6855	0.871	0.646	1.0568	0.7923	1.1912	0.5564	0.7943	0.4694
1084	CL12985.Contig1	p23 [Dactylis glomerata]	Dactylis glomerata	2	1.2589	0.6026	1.3428	0.469	1.7219	0.2455	1.5849	0.3258	1.9409	0.2119
1085	CL580.Contig1	peptide chain release factor 2 [Paulinella chromatophora] >gi	Paulinella chromatophora	2	0.8017	0.2427	0.8472	0.2933	0.8872	0.5076	1.0765	0.8762	0.8395	0.3404
1086	CL9659.Contig1	60S acidic ribosomal protein P1 [Zea mays] >gi	Zea mays	2	0.5546	0.5783	0.6138	0.5472	1.1376	0.6955	0.5598	0.6663	0.5649	0.5715
1087	Unigene4627	bis(5'-adenosyl)-triphosphatase [Arabidopsis thaliana] >gi	Arabidopsis thaliana	2	1.0186	0.8916	1.4191	0.5177	1.2706	0.5504	1.1169	0.5776	0.955	0.8043
1088	CL7729.Contig1	coatomer protein complex [Micromonas sp. RCC299] >gi	Micromonas sp. RCC299	2	1.7263	0.8471	1.2165	0.374	0.2164	0.8532	0.5598	0.4911	0.5598	0.4269
1089	CL12433.Contig1	Serine protease-like protein; Two of the three residues in the serine protease H/D/S charge relay triad are replaced in this protein by G-98 and P-247, suggesting that it is not a serine protease [Porphyra purpurea]	Porphyra purpurea	3	0.4875	0.12	0.4325	0.1399	0.4285	0.0657	0.6486	0.295	0.4207	0.0657
1090	CL16106.Contig1	RecName: Full=Translation factor GUF1 homolog, chloroplastic; AltName: Full=Elongation factor 4 homolog; Short=EF-4; AltName: Full=GTPase GUF1 homolog; AltName: Full=Ribosomal back-translocase; Flags: Precursor	All	2	0.5649	0.5501	0.912	0.8597	0.2443	0.234	0.2032	0.1155	0.3802	0.2141
1091	CL2529.Contig1	6-phosphofructokinase 2 [Zea mays] >gi	Zea mays	2	1.3552	0.9543	1.2823	0.6976	1.2023	0.9826	0.2858	0.2075	0.8872	0.522
1092	CL2226.Contig1	Rab1/RabD-family small GTPase [Physcomitrella patens subsp. patens] >gi	Physcomitrella patens subsp. patens	2	0.7244	0.5489	0.8318	0.715	1.3552	0.5562	1.556	0.4375	0.7727	0.6216
1093	CL1025.Contig1	RecName: Full=4-hydroxyphenylpyruvate dioxygenase; AltName: Full=4-hydroxyphenylpyruvic acid oxidase; Short=4HPPD; Short=HPD; Short=HPPDase >gi|13810184|emb|CAC37394.1| 4-hydroxyphenylpyruvate dioxygenase [Solenostemon scutellarioides]	Solenostemon scutellarioides	2	1.0666	0.7877	1.0375	0.8325	1.0471	0.908	0.9817	0.6802	1.0864	0.7471
1094	Unigene1747	glutamate synthase [Pyropia yezoensis] >gi	Pyropia yezoensis	2	1.3944	0.2412	0.9675	0.6279	1.3428	0.4397	0.4786	0.2613	1.2589	0.8782
1095	CL10062.Contig1	Rab18/RabC-family small GTPase [Physcomitrella patens subsp. patens] >gi	Physcomitrella patens subsp. patens	2	1.0375	0.9922	1.1588	0.7223	1.2474	0.7012	1.0186	0.941	1.2706	0.6333
1096	CL9751.Contig1	ribosomal protein rpS22, plastidal [Ectocarpus siliculosus]	Ectocarpus siliculosus	3	0.9036	0.526	1.1066	0.9437	0.6982	0.3642	0.863	0.5878	0.7379	0.2774
1097	CL11925.Contig1	Valueine--tRNA ligase [Ectocarpus siliculosus]	Ectocarpus siliculosus	2	0.9452	0.2536	0.8706	0.4966	1.3552	0.5148	1.2359	0.6677	0.9376	0.852
1098	Unigene4038	phycobillisome linker protein [Pyropia yezoensis] >gi	Pyropia yezoensis	2	1.6293	0.6928	0.4487	0.355	0.673	0.6282	0.1614	0.1523	0.863	0.7507
1099	CL12195.Contig1	flagella associated protein 14-like protein [Selaginella moellendorffii] >gi	Selaginella moellendorffii	2	0.5495	0.623	0.6368	0.6423	0.7421	0.5309	0.4831	0.518	0.787	0.7475
1100	CL14859.Contig1	urate oxidase [Hordeum vulgare subsp. vulgare]	Hordeum vulgare subsp. vulgare	3	1.1066	0.6029	1.0186	0.939	1.0568	0.8589	1.2023	0.4913	1.0568	0.5906
1101	CL888.Contig1	ubiquitin thioesterase OTU1 [Arabidopsis thaliana] >gi	Arabidopsis thaliana	2	0.9908	0.9898	1.1588	0.7102	1.1169	0.7668	1.4322	0.4643	0.7586	0.5498
1102	CL13737.Contig1	mitochondrial acyl carrier protein [Helicosporidium sp. ex Simulium jonesi]	Helicosporidium sp. ex Simulium jonesi	5	1.2023	0.926	0.6918	0.3991	1.8707	0.8058	1.406	0.6979	1.2706	0.6263
1103	CL13102.Contig1	transducin/WD-40 repeat-containing protein [Arabidopsis thaliana] >gi	Arabidopsis thaliana	2	1.0765	0.7262	0.879	0.5182	0.9727	0.8945	1.3305	0.2641	1.1376	0.514
1104	CL15836.Contig1	Acetyl-CoA acetyltransferase [Ectocarpus siliculosus]	Ectocarpus siliculosus	2	2.2909	0.3167	2.208	0.4012	1.6444	0.3924	0.8872	0.3817	3.8726	0.2096
1105	CL3459.Contig1	transcription factor jumonji domain-containing protein [Volvox carteri f. nagariensis] >gi	Volvox carteri f. nagariensis	2	1.2622	0.6874	1.4958	0.9049	1.4984	0.5693	0.9817	0.6358	1.1376	0.9553
1106	CL15033.Contig1	Sorbitol dehydrogenase [Ectocarpus siliculosus]	Ectocarpus siliculosus	2	0.9638	0.75	0.9727	0.6136	1.0093	0.937	0.9204	0.7286	1.0375	0.8401
1107	CL15676.Contig1	glutathione S-transferase [Chlamydomonas reinhardtii] >gi	Chlamydomonas reinhardtii	2	1.0864	0.9595	1.1482	0.6807	1.556	0.6198	0.8954	0.92	1.2942	0.6656
1108	CL11549.Contig1	E1 subunit of 2-oxoglutarate dehydrogenase [Volvox carteri f. nagariensis] >gi	Volvox carteri f. nagariensis	2	1.2023	0.409	1.2023	0.3757	1.2359	0.3886	1.2023	0.3724	1.1695	0.3531
1109	CL11391.Contig1	uncharacterized protein [Arabidopsis thaliana] >gi	Arabidopsis thaliana	2	0.8551	0.9322	0.8954	0.9021	0.9908	0.8597	0.3048	0.9781	1.1169	0.7048
1110	CL11917.Contig1	flagellar associated protein, cobalamin adenosyltransferase-like protein [Chlamydomonas reinhardtii] >gi	Chlamydomonas reinhardtii	2	0.8725	0.57	0.6802	0.7981	0.5848	0.9214	0.7489	0.4159	1	0.8776
1111	CL749.Contig1	transcription factor BTF3 [Zea mays]	Zea mays	9	0.8395	0.8573	0.8872	0.9778	0.9376	0.9521	0.8091	0.8243	0.492	0.5121
1112	CL12173.Contig1	pepti (ISS) [Ostreococcus tauri] >gi	Ostreococcus tauri	2	1.2823	0.382	0.6781	0.4808	0.871	0.6333	1.2134	0.3086	0.4742	0.0374
1113	CL14993.Contig1	uncharacterized protein [Arabidopsis thaliana] >gi	Arabidopsis thaliana	3	0.8954	0.8112	0.8241	0.7389	0.631	0.5428	0.5058	0.6216	0.3076	0.3326
1114	CL2965.Contig1	proteasome subunit beta type-2-B [Arabidopsis thaliana] >gi	Arabidopsis thaliana	2	1.2589	0.6233	0.6668	0.1623	1.3932	0.6413	1.4588	0.3045	1.5136	0.5597
1115	CL4192.Contig1	acyl-CoA oxidase ACX3 [Arabidopsis lyrata subsp. lyrata] >gi	Arabidopsis lyrata subsp. lyrata	2	0.597	0.2376	0.6194	0.3332	0.9817	0.9894	0.7447	0.5058	1.0765	0.7876
1116	Unigene8090	n/a [Ectocarpus siliculosus]	Ectocarpus siliculosus	4	1.1695	0.4316	1.3062	0.2491	1.3804	0.2112	1.1803	0.4081	1.0765	0.6509
1117	CL11067.Contig1	transcription factor jumonji domain-containing protein [Volvox carteri f. nagariensis] >gi	Volvox carteri f. nagariensis	2	0.6668	0.7194	0.8091	0.8071	0.7178	0.9459	1.3062	0.7374	1.028	0.8908
1118	CL11918.Contig1	40S ribosomal protein S24 [Zea mays]	Zea mays	3	1.2134	0.6437	1.0186	0.8675	0.871	0.7651	0.8395	0.7809	0.7727	0.5899
1119	CL9350.Contig1	acetate-coa ligase [Micromonas sp. RCC299] >gi	Micromonas sp. RCC299	3	0.7244	0.6656	0.7047	0.6339	0.5546	0.5736	0.1107	0.2944	0.9204	0.8614
1120	CL12591.Contig1	NAD malic enzyme [Chlamydomonas reinhardtii] >gi	Chlamydomonas reinhardtii	2	0.5546	0.3434	0.4529	0.2562	0.787	0.6252	0.2443	0.1361	0.3981	0.2251
1121	CL11732.Contig1	5-oxoprolinase (ATP-hydrolysing) 5-oxoprolinase (ATP-hydrolysing) [Ectocarpus siliculosus]	Ectocarpus siliculosus	2	1.2004	0.4513	1.0418	0.6364	1.1695	0.2716	1.1805	0.7976	2.5119	0.326
1122	CL4938.Contig1	peptidyl-prolyl cis-trans isomerase, FKBP-type [Chlamydomonas reinhardtii] >gi	Chlamydomonas reinhardtii	2	0.7516	0.6075	0.631	0.4575	0.52	0.347	0.4875	0.3214	0.5058	0.335
1123	CL9722.Contig1	CDGSH iron sulfur domain-containing protein [Ectocarpus siliculosus]	Ectocarpus siliculosus	2	0.8472	0.8203	2.9376	0.2714	2.6303	0.3589	4.1305	0.2505	2.704	0.5396
1124	CL14650.Contig1	At1g32080/F3C3_12 [Arabidopsis thaliana] >gi	Arabidopsis thaliana	2	0.6026	0.2078	0.8872	0.546	1.2134	0.4904	1.2246	0.4985	1.0765	0.5609
1125	Unigene3071	pyrophosphate--fructose-6-phosphate 1-phosphotransferase [Arabidopsis thaliana] >gi	Arabidopsis thaliana	2	1.2474	0.655	0.787	0.6559	0.8472	0.7538	0.9638	0.947	0.9462	0.9237
1126	CL9000.Contig1	similar to ankyrin 2,3/unc44 [Ectocarpus siliculosus]	Ectocarpus siliculosus	2	1.0093	0.9673	1.803	0.3702	0.9727	0.9705	1.1066	0.8289	1.1169	0.8081
1127	CL10578.Contig1	RecName: Full=Probable alanyl-tRNA synthetase, chloroplastic; AltName: Full=Alanine--tRNA ligase; Short=AlaRS	All	2	0.863	0.6938	1.1169	0.7507	1.1066	0.7861	0.7727	0.5174	1.406	0.4484
1128	CL11916.Contig1	Os02g0120100 [Oryza sativa Japonica Group] >gi	Oryza sativa Japonica Group	3	2.884	0.0569	2.3121	0.1123	1.9409	0.2494	3.1623	0.0467	2.4434	0.1303
1129	CL1038.Contig1	nitrogen regulatory protein PII [Pyropia yezoensis] >gi	Pyropia yezoensis	2	2.3121	0.2068	2.5586	0.276	1.8707	0.1735	3.1046	0.1015	6.4863	0.0455
1130	CL3033.Contig1	aspartate kinase family protein, expressed [Oryza sativa Japonica Group]	Oryza sativa Japonica Group	2	1.4588	0.3915	0.7727	0.5244	0.9204	0.8686	1.2589	0.5328	0.7178	0.4232
1131	Unigene4552	Chain A, Structure Of Ubiquitin-Like Protein, Rub1	All	3	1.0093	0.7911	1.3062	0.5085	1	0.8859	1.2246	0.497	1.0666	0.9366
1132	CL6209.Contig1	protein synthesis initiation factor-like [Arabidopsis thaliana]	Arabidopsis thaliana	3	2.8054	0.1214	0.6081	0.8997	1.6749	0.2943	2.1677	0.1882	1.5704	0.3955
1133	Unigene1148	ribosomal protein S2 [Pyropia yezoensis] >gi	Pyropia yezoensis	5	0.9376	0.7577	0.5754	0.6639	0.8551	0.9962	0.3251	0.3752	1.1376	0.8055
1134	CL1061.Contig1	cytoplasmic ribosomal protein S13 [Panax ginseng]	Panax ginseng	1	0.863	0.5022	0.9036	0.6518	0.871	0.556	0.8091	0.384	0.7798	0.2948
1135	CL13264.Contig1	MYG1/GAMM1-like protein [Chlamydomonas reinhardtii] >gi	Chlamydomonas reinhardtii	1	0.6486	0.5935	0.787	0.6897	0.6427	0.5152	0.1294	0.1974	0.133	0.2434
1136	CL10946.Contig1	COP9 signalosome complex subunit 6a [Zea mays] >gi	Zea mays	1	0.912	0.786	1.1482	0.7327	1	0.99	0.9908	0.9797	0.9462	0.8738
1137	CL11942.Contig1	3-dehydroquinate synthase/O-methyltransferase fusion [Oxyrrhis marina]	Oxyrrhis marina	1	0.7943	0.8968	0.9036	0.904	0.9817	0.7035	0.787	0.7096	0.9638	0.8512
1138	CL1136.Contig1	profilin [Plantago major]	Plantago major	2	0.9908	0.8385	1.0334	0.1881	1.162	0.0807	1.1675	0.0697	1.9953	0.0849
1139	CL587.Contig1	starch-branching enzyme [Gracilaria gracilis]	Gracilaria gracilis	2	1.2023	0.2302	1.2474	0.1992	1.0666	0.4828	1.3428	0.1394	1.028	0.6353
1140	CL646.Contig1	Os01g0348700 [Oryza sativa Japonica Group] >gi	Oryza sativa Japonica Group	1	0.912	0.9167	1.1803	0.7285	0.8017	0.4438	0.5598	0.1261	0.7379	0.3945
1141	CL1206.Contig1	crumbs protein precursor 95F [Griffithsia japonica]	Griffithsia japonica	2	0.5058	0.1947	0.6918	0.4671	1.1912	0.9984	1.0093	0.875	0.7516	0.5378
1142	Unigene6243	Thiopurine S-methyltransferase family protein, expressed [Oryza sativa Japonica Group] >gi	Oryza sativa Japonica Group	1	0.9462	0.8452	0.9908	0.6568	1.1803	0.625	1.2942	0.4511	0.9908	0.9836
1143	CL16767.Contig1	COG0216: Protein chain release factor A (ISS) [Ostreococcus tauri] >gi	Ostreococcus tauri	1	1.0666	0.723	0.4446	0.4702	0.7447	0.6664	0.6427	0.7012	0.5152	0.8753
1144	CL12318.Contig1	ferredoxin [Ectocarpus siliculosus]	Ectocarpus siliculosus	2	1.1169	0.7884	1.0864	0.8396	1.0965	0.826	1.1066	0.7823	0.8551	0.7882
1145	Unigene4269	pyruvate dehydrogenase E1 component beta subunit [Pyropia yezoensis] >gi	Pyropia yezoensis	4	0.8318	0.7912	0.7586	0.7005	0.6792	0.5293	0.4018	0.3489	0.2606	0.2796
1146	CL10755.Contig1	subunit of the ESCRT-III complex [Chlamydomonas reinhardtii] >gi	Chlamydomonas reinhardtii	1	2.5586	0.6608	2.5823	0.6615	3.6983	0.4575	4.7424	0.3268	3.6308	0.4567
1147	CL14027.Contig1	nmr solution structures Of At1g77540 [Arabidopsis lyrata subsp. lyrata] >gi	Arabidopsis lyrata subsp. lyrata	2	0.3565	0.2928	1.0765	0.5552	0.5152	0.7524	0.8091	0.9514	0.9462	0.6775
1148	CL10299.Contig1	Os06g0196300 [Oryza sativa Japonica Group] >gi	Oryza sativa Japonica Group	2	0.5916	0.6633	1.0864	0.8793	0.955	0.8834	1.1169	0.5604	0.4406	0.7357
1149	CL12517.Contig1	ATPase family AAA domain-containing protein 3A [Phytophthora infestans T30-4] >gi	Phytophthora infestans T30-4	1	1.0765	0.8321	1.2246	0.6678	1.3552	0.6141	0.9908	0.8	0.3281	0.4122
1150	CL12877.Contig1	glutaminyl-tRNA synthetase [Zea mays] >gi	Zea mays	1	1.0375	0.9378	1.1912	0.698	0.9462	0.8621	0.5808	0.3609	1.0375	0.9116
1151	CL4346.Contig1	Glutamyl-tRNA Reductase, chloroplast precursor [Ectocarpus siliculosus]	Ectocarpus siliculosus	1	0.7656	0.4323	0.3981	0.0825	0.7047	0.378	1.1376	0.7033	0.7798	0.3525
1152	CL11995.Contig1	histone protein [Griffithsia japonica]	Griffithsia japonica	2	2.704	0.6335	2.6303	0.7214	1.2942	0.8163	0.7311	0.646	0.7311	0.5582
1153	CL3528.Contig1	ribosomal protein L20 [Pyropia yezoensis] >gi	Pyropia yezoensis	1	1.1066	0.7994	0.7112	0.3894	0.4018	0.071	0.2312	0.1254	0.5861	0.2335
1154	CL2246.Contig1	cobalamin-dependent methionine synthase (ISS) [Ostreococcus tauri] >gi	Ostreococcus tauri	2	0.6607	0.2129	0.7244	0.4325	0.6607	0.294	0.631	0.292	0.4246	0.2236
1155	CL664.Contig1	glutathione S-transferase [Grimmia pilifera]	Grimmia pilifera	3	0.4406	0.4162	0.863	0.9898	0.4699	0.508	0.3316	0.6977	0.7178	0.8243
1156	CL2252.Contig1	trehalose 6-phosphate phosphatase [Chlamydomonas reinhardtii] >gi	Chlamydomonas reinhardtii	1	0.9817	0.8863	1.0965	0.8857	0.6368	0.3297	0.9204	0.6613	0.5058	0.1338
1157	CL11512.Contig1	LOC100283425 [Zea mays] >gi	Zea mays	1	0.4831	0.3379	0.7447	0.748	1.2023	0.767	0.8395	0.9951	0.7047	0.5386
1158	CL16227.Contig1	TPR repeat protein [Paulinella chromatophora] >gi	Paulinella chromatophora	1	0.5105	0.1631	0.3162	0.0639	0.3436	0.2084	0.5248	0.4921	0.1019	0.0106
1159	CL14564.Contig1	ATP-binding cassette transporter, subfamily I, member 7, SmABCI7 [Selaginella moellendorffii] >gi	Selaginella moellendorffii	1	0.8395	0.7378	0.7798	0.6412	0.955	0.9413	0.7516	0.5909	1.0666	0.8774
1160	CL12085.Contig1	pyruvate decarboxylase family protein [Arabidopsis lyrata subsp. lyrata] >gi	Arabidopsis lyrata subsp. lyrata	2	0.9908	0.9915	1.0375	0.9036	0.8318	0.7599	0.6026	0.4252	0.8954	0.8502
1161	CL12083.Contig1	Shwachman-Bodian-Diamond protein-like protein [Cyanophora paradoxa]	Cyanophora paradoxa	1	0.7244	0.4787	0.955	0.8551	0.6918	0.4669	0.7311	0.7516	0.1225	0.1107
1162	Unigene7009	protein transporter [Elaeis guineensis]	Elaeis guineensis	2	0.7244	0.5697	0.955	0.9447	1	0.987	0.8091	0.6956	0.7244	0.5682
1163	CL12108.Contig1	RNA polymerase Rpb3/Rpb11 dimerisation domain containing protein, expressed [Oryza sativa Japonica Group]	Oryza sativa Japonica Group	1	0.7727	0.6327	0.9204	0.8753	1.0093	0.9669	0.6668	0.4857	0.7311	0.5693
1164	CL2700.Contig1	DEAD box helicase [Ectocarpus siliculosus]	Ectocarpus siliculosus	2	0.3664	0.2378	0.3837	0.2495	0.2312	0.1668	0.1368	0.1243	0.1977	0.1518
1165	CL926.Contig1	subunit of the signal recognition particle [Chlamydomonas reinhardtii] >gi	Chlamydomonas reinhardtii	1	1.0568	0.8116	1.0471	0.839	1.1272	0.6362	1.1169	0.6672	0.9204	0.7811
1166	CL8372.Contig1	Aldolase-type TIM barrel family protein [Arabidopsis thaliana] >gi	Arabidopsis thaliana	1	0.8472	0.7536	1.1272	0.7925	1.0965	0.8419	0.8017	0.6885	1.3804	0.551
1167	CL3168.Contig1	metalloprotease [Thalassiosira pseudonana CCMP1335] >gi	Thalassiosira pseudonana CCMP1335	2	0.7379	0.4767	0.7311	0.4727	0.6918	0.4204	0.5861	0.3019	0.4656	0.2063
1168	CL14700.Contig1	cytosolic malate dehydrogenase [Galdieria sulphuraria]	Galdieria sulphuraria	2	1.1803	0.6702	1.1803	0.6655	1.5136	0.9036	1.2706	0.9976	2.6546	0.1976
1169	CL9654.Contig1	RecName: Full=Proteasome subunit beta type-3; AltName: Full=20S proteasome alpha subunit C; AltName: Full=20S proteasome subunit beta-3 >gi|2982322|gb|AAC32146.1| probable proteasome subunit [Picea mariana]	Picea mariana	1	0.9036	0.8131	1.0568	0.9527	1.0568	0.8642	1.1695	0.6049	1.1482	0.5978
1170	CL16404.Contig1	RecName: Full=Probable 30S ribosomal protein 3, chloroplastic; Short=PSRP-3 >gi|1276817|gb|AAC08237.1| ORF99 [Porphyra purpurea]	Porphyra purpurea	1	0.1995	0.0616	0.6792	0.4625	0.9462	0.861	0.4699	0.332	0.0384	0.0386
1171	CL10194.Contig1	RecName: Full=37 kDa inner envelope membrane protein, chloroplastic; AltName: Full=E37; Flags: Precursor >gi|21228|emb|CAA40283.1| 37 kD inner envelope membrane polypeptide [Spinacia oleracea]	Spinacia oleracea	1	1.1066	0.642	1.2589	0.3259	1.1272	0.5528	0.955	0.7249	0.7943	0.311
1172	CL7470.Contig1	carbohydrate-binding module family 45 protein [Micromonas sp. RCC299] >gi	Micromonas sp. RCC299	1	1.0375	0.8635	0.7447	0.5748	1.028	0.939	0.3873	0.3687	0.9462	0.7267
1173	CL10130.Contig1	Os02g0504500 [Oryza sativa Japonica Group] >gi	Oryza sativa Japonica Group	1	1.1272	0.6493	1.1272	0.6457	1.1588	0.5927	1.5136	0.318	1.3804	0.3856
1174	CL14117.Contig1	possible methyltransferase [Paulinella chromatophora] >gi	Paulinella chromatophora	1	1.5417	0.6602	1.3428	0.7684	0.4831	0.5041	0.6486	0.6299	0.492	0.5339
1175	CL16671.Contig1	oxidoreductase, short chain dehydrogenase/reductase family [Ectocarpus siliculosus]	Ectocarpus siliculosus	1	1.0666	0.716	1.1376	0.6294	1.0765	0.8101	1.2942	0.4899	1.3305	0.3924
1176	CL1024.Contig1	ubiquitin conjugating enzyme [Thalassiosira pseudonana CCMP1335] >gi	Thalassiosira pseudonana CCMP1335	2	1	0.9854	0.5564	0.6976	1.1803	0.7354	1.406	0.5402	1.1482	0.7755
1177	CL13905.Contig1	fumarylacetoacetase [Phytophthora infestans T30-4] >gi	Phytophthora infestans T30-4	1	0.8318	0.6413	0.8472	0.6557	0.7447	0.4681	0.8954	0.7313	0.8017	0.5968
1178	CL12220.Contig1	ribosome protein L17 [Griffithsia japonica]	Griffithsia japonica	1	1.2589	0.6582	1.1272	0.9366	0.8472	0.723	0.8017	0.912	1.2706	0.5367
1179	CL2476.Contig1	60S ribosomal protein L5-2 [Zea mays] >gi	Zea mays	2	1.1272	0.7561	0.9638	0.9919	1.1695	0.6647	0.9376	0.9396	1.1376	0.7168
1180	CL1440.Contig1	AMP deaminase [Pyropia yezoensis]	Pyropia yezoensis	1	1.1803	0.9883	0.929	0.8243	1.1482	0.8711	0.2858	0.1036	0.871	0.5628
1181	CL13833.Contig1	NTGP1 [Nicotiana tabacum]	Nicotiana tabacum	1	1.9055	0.3648	2.3988	0.2882	3.767	0.2152	4.529	0.186	3.6308	0.21
1182	CL6387.Contig1	ATPPC3 [Arabidopsis lyrata subsp. lyrata] >gi	Arabidopsis lyrata subsp. lyrata	1	2.1478	0.2436	1.4191	0.433	1.8707	0.287	1.2589	0.5908	0.5702	0.2497
1183	CL3499.Contig1	not-complex component [Chlamydomonas reinhardtii] >gi	Chlamydomonas reinhardtii	1	1.1588	0.8627	1.0375	0.6485	1.1482	0.9654	0.3908	0.2125	1.1912	0.7424
1184	CL10609.Contig1	peptidyl-tRNA hydrolase [Ectocarpus siliculosus]	Ectocarpus siliculosus	1	0.6026	0.5485	0.6081	0.5765	0.8551	0.9891	0.8954	0.8738	0.7244	0.6891
1185	CL14089.Contig1	gephyrin-like protein [Phytophthora infestans T30-4] >gi	Phytophthora infestans T30-4	2	3.4664	0.7503	0.879	0.6957	5.5501	0.8539	7.517	0.7167	0.8395	0.5236
1186	CL1294.Contig1	S24C_ARATH Protein transport protein Sec24-like CEF (ISS) [Ostreococcus tauri] >gi	Ostreococcus tauri	1	0.4446	0.3294	0.7047	0.7084	0.6138	0.4534	0.4742	0.1761	1.1376	0.7503
1187	Unigene4862	Os09g0535300 [Oryza sativa Japonica Group] >gi	Oryza sativa Japonica Group	1	1.1066	0.829	1.0864	0.8465	0.955	0.9406	0.8395	0.7444	0.955	0.945
1188	CL12150.Contig1	Translation initiation factor SUI1 family protein [Arabidopsis thaliana] >gi	Arabidopsis thaliana	1	1.1695	0.2364	1.3552	0.1258	1.2023	0.1729	1.3804	0.1538	1.3305	0.1493
1189	CL2996.Contig1	phosphoribosylaminoimidazolecarboxamide formyltransferase/IMP cyclohydrolase [Paulinella chromatophora] >gi	Paulinella chromatophora	1	0.863	0.8138	1.1803	0.9803	0.863	0.7568	0.8318	0.8268	0.8318	0.7357
1190	CL2550.Contig1	delta-cop [Chlamydomonas reinhardtii] >gi	Chlamydomonas reinhardtii	1	0.6546	0.482	1	0.9895	0.6026	0.424	0.9204	0.8829	1.1066	0.8181
1191	CL12494.Contig1	glyoxalase I [Arachis hypogaea]	Arachis hypogaea	2	1.0666	0.9758	0.7582	0.9851	1.2023	0.7403	1.0666	0.9392	1.1912	0.8077
1192	CL12896.Contig1	Leucyl aminopeptidase [Ectocarpus siliculosus]	Ectocarpus siliculosus	1	0.597	0.157	1.3428	0.48	0.9376	0.7463	1.5996	0.2621	1.7539	0.1522
1193	CL9813.Contig1	tubulin gamma chain [Micromonas pusilla CCMP1545] >gi	Micromonas pusilla CCMP1545	1	1.2706	0.545	1.1588	0.6748	0.879	0.6925	1.0965	0.7767	1.3062	0.5148
1194	CL9321.Contig1	Peptidase M3A and M3B, thimet/oligopeptidase F (ISS) [Ostreococcus tauri] >gi	Ostreococcus tauri	2	1.0186	0.9302	0.879	0.6941	0.8395	0.6381	0.8472	0.5827	1	0.9537
1195	Unigene6709	high light-induced nuclease [Chlamydomonas reinhardtii] >gi	Chlamydomonas reinhardtii	1	0.7656	0.6536	0.597	0.4023	0.4966	0.241	0.7244	0.6809	0.912	0.9671
1196	CL14904.Contig1	translation initiation factor eIF-3 subunit 10 [Arabidopsis thaliana] >gi	Arabidopsis thaliana	1	1.1169	0.625	1.028	0.8594	0.8551	0.7175	1.0375	0.8794	0.8472	0.6612
1197	CL2533.Contig1	importin beta-1 subunit-like protein [Thalassiosira pseudonana CCMP1335] >gi	Thalassiosira pseudonana CCMP1335	2	0.4766	0.732	0.8472	0.7554	0.9376	0.9176	0.6668	0.493	1.2359	0.6756
1198	CL13361.Contig1	mitochondrial processing peptidase beta subunit [Cucumis melo]	Cucumis melo	1	1.0186	0.5648	0.5495	0.2364	1.2942	0.5759	0.5152	0.1191	0.6668	0.2188
1199	CL13104.Contig1	Os02g0274100 [Oryza sativa Japonica Group] >gi	Oryza sativa Japonica Group	1	1.2134	0.0345	1.4322	0.0313	1.1588	0.0385	1.3305	0.0338	1.8707	0.0291
1200	CL1036.Contig1	LOC100282805 [Zea mays] >gi	Zea mays	1	0.9462	0.9447	0.8472	0.8602	1.0666	0.7976	1.2246	0.7725	1.3677	0.6071
1201	CL14651.Contig1	probable ubiquitin-like protein (ISS) [Ostreococcus tauri] >gi	Ostreococcus tauri	4	0.871	0.8296	1.2359	0.7384	0.6855	0.7629	0.4406	0.9644	0.631	0.9107
1202	CL30.Contig4	alpha tubulin [Pyropia yezoensis]	Pyropia yezoensis	10	0.787	0.4927	0.955	0.8989	0.9727	0.8445	1.1803	0.7797	1.3552	0.5595
1203	CL147.Contig2	protein arginine N-methyltransferase [Physcomitrella patens subsp. patens] >gi	Physcomitrella patens subsp. patens	1	0.4406	0.2719	0.6368	0.4317	0.787	0.5429	1.5136	0.6514	1.1912	0.9034
1204	CL10179.Contig1	Ca2+-binding transmembrane protein LETM1/MRS7 (ISS) [Ostreococcus tauri] >gi	Ostreococcus tauri	1	1.0375	0.9006	1.1803	0.6465	1.2706	0.5343	1.2246	0.6255	1.4588	0.4094
1205	CL14579.Contig1	beta'-cop [Chlamydomonas reinhardtii] >gi	Chlamydomonas reinhardtii	1	0.5445	0.3954	0.6252	0.4674	0.3467	0.2978	0.5754	0.4693	0.8166	0.6337
1206	CL3914.Contig1	fructose-1,6-biphosphatase F-II [Griffithsia japonica]	Griffithsia japonica	1	1.0864	0.9898	0.9204	0.6699	0.879	0.5916	0.863	0.6552	0.955	0.8123
1207	CL2980.Contig1	4-diphosphocytidyl-2C-methyl-D-erythritol synthase, chloroplast precursor [Ectocarpus siliculosus]	Ectocarpus siliculosus	1	0.8091	0.7497	0.912	0.7985	0.8872	0.7844	0.9036	0.9515	0.8241	0.787
1208	CL15047.Contig1	26S proteasome non-ATPase regulatory subunit 9 [Arabidopsis thaliana] >gi	Arabidopsis thaliana	1	1.2942	0.483	1.1695	0.587	1.5849	0.262	1.3305	0.3632	1.6904	0.273
1209	CL8724.Contig1	conserved hypothetical protein [Ricinus communis] >gi	Ricinus communis	1	1.5417	0.39	0.8166	0.8736	1.0375	0.6749	0.3981	0.8069	0.182	0.3416
1210	Unigene4477	serine threonine tyrosine kinase [Glycine max]	Glycine max	1	0.9462	0.857	0.9638	0.9155	0.9204	0.7771	1.0965	0.6489	0.7586	0.2503
1211	CL8443.Contig1	nicotinate-nucleotide pyrophosphorylase [Thalassiosira pseudonana CCMP1335] >gi	Thalassiosira pseudonana CCMP1335	1	1.1272	0.2851	0.8872	0.1261	1.3428	0.1842	1.0093	0.3846	1.0471	0.8767
1212	CL10688.Contig1	30S ribosomal protein S7 [Paulinella chromatophora] >gi	Paulinella chromatophora	1	1.2706	0.8501	1.2359	0.65	1.2359	0.8561	1.2359	0.7022	1.888	0.3589
1213	CL3093.Contig1	3-5 exoribonuclease CSL4 [Zea mays] >gi	Zea mays	1	0.929	0.9596	0.9908	0.9851	0.8472	0.4827	1.0666	0.9841	0.9727	0.5898
1214	CL12643.Contig1	5-Formyltetrahydrofolate cycloligase [Chlamydomonas reinhardtii] >gi	Chlamydomonas reinhardtii	1	1.4588	0.4509	1.2134	0.6456	1.4454	0.4557	1.8197	0.3232	1.2589	0.6007
1215	CL15012.Contig1	Glycerol-3-phosphate dehydrogenase [Ectocarpus siliculosus]	Ectocarpus siliculosus	1	0.879	0.9744	0.5649	0.708	0.9817	0.6333	0.3192	0.3123	0.4831	0.5993
1216	Unigene6077	SNF2 superfamily protein [Chlamydomonas reinhardtii] >gi	Chlamydomonas reinhardtii	1
1217	CL2266.Contig1	Valueyl-tRNA synthetase [Phytophthora infestans T30-4] >gi	Phytophthora infestans T30-4	1	0.9817	0.9263	1.2023	0.3877	1.1482	0.4226	1.2359	0.3538	0.9638	0.8307
1218	Unigene8142	Os03g0679700 [Oryza sativa Japonica Group] >gi	Oryza sativa Japonica Group	1	0.7516	0.5855	1.0568	0.7899	0.4406	0.3532	0.7047	0.5592	0.8017	0.7281
1219	CL16600.Contig1	peptide methionine sulfoxide reductase [Gracilaria gracilis]	Gracilaria gracilis	2	0.9376	0.9092	0.9462	0.9188	0.5702	0.3943	0.7586	0.6237	0.302	0.2022
1220	CL1018.Contig1	stromal cell-derived factor 2 precursor [Phytophthora infestans T30-4] >gi	Phytophthora infestans T30-4	1	1.0375	0.9327	1.4191	0.5274	1.4454	0.5087	1.6596	0.415	1.3677	0.5593
1221	CL10351.Contig1	MPT family transporter: inner membrane translocase (import) Tim44 [Ostreococcus lucimarinus CCE9901] >gi	Ostreococcus lucimarinus CCE9901	1	0.8017	0.6825	0.7178	0.5586	0.7943	0.6713	0.673	0.5044	0.8091	0.6963
1222	CL603.Contig1	replication factor C 40kDa subunit [Oryza sativa Japonica Group] >gi	Oryza sativa Japonica Group	1	0.955	0.9611	1.1169	0.3645	1.0864	0.4176	1.0568	0.4593	0.9638	0.7235
1223	CL10801.Contig1	esterase/lipase/thioesterase family protein [Rheum australe]	Rheum australe	1	1.0666	0.8153	1.0965	0.7537	1.2359	0.563	1.2474	0.554	1.556	0.3599
1224	CL3471.Contig1	ubiquinone/menaquinone biosynthesis methyltransferase [Chlamydomonas reinhardtii] >gi	Chlamydomonas reinhardtii	1	1.3428	0.5647	1.3804	0.5441	0.9727	0.971	1.3062	0.6	0.8472	0.7503
1225	CL15037.Contig1	formyltetrahydrofolate deformylase [Thalassiosira pseudonana CCMP1335] >gi	Thalassiosira pseudonana CCMP1335	1	0.8954	0.8801	0.5058	0.3421	0.8318	0.7211	0.7311	0.6037	0.8166	0.709
1226	CL10208.Contig1	Aldose 1-epimerase [Ectocarpus siliculosus]	Ectocarpus siliculosus	1	1.0375	0.8773	0.7727	0.546	0.9376	0.8676	1.3804	0.3188	1.3183	0.2653
1227	CL2028.Contig1	endoribonuclease L-PSP family protein (ISS) [Ostreococcus tauri] >gi	Ostreococcus tauri	1	3.281	0.2247	1.803	0.3221	4.3652	0.1991	1.7378	0.421	12.1339	0.1361
1228	CL10123.Contig1	glutamate synthase [Pyropia yezoensis] >gi	Pyropia yezoensis	1	1.1695	0.7694	1.3183	0.6313	0.9817	0.9386	1.3305	0.5801	1.0666	0.788
1229	CL1157.Contig1	Os01g0706500 [Oryza sativa Japonica Group] >gi	Oryza sativa Japonica Group	2	1.2823	0.2815	0.9908	0.8791	0.7447	0.6495	0.4529	0.3562	1.2474	0.3911
1230	CL16665.Contig1	carbonic anhydrase [Isochrysis galbana]	Isochrysis galbana	1	1.2474	0.9854	1.1272	0.9667	1.028	0.7969	0.302	0.6181	1.9231	0.8236
1231	CL1541.Contig1	glutamate synthase [Pyropia yezoensis] >gi	Pyropia yezoensis	1	1.0471	0.6617	0.787	0.6386	1.0765	0.7381	0.8472	0.8536	1.0375	0.7627
1232	CL729.Contig1	Os05g0363200 [Oryza sativa Japonica Group] >gi	Oryza sativa Japonica Group	6	0.879	0.8024	1.3428	0.5685	0.6668	0.5783	1.2942	0.6121	1.2359	0.6606
1233	CL7121.Contig1	5'-3' exoribonuclease 1 (ISS) [Ostreococcus tauri] >gi	Ostreococcus tauri	1	0.4699	0.3073	0.6368	0.4615	0.5445	0.3691	0.4018	0.2596	0.4656	0.3046
1234	CL11857.Contig1	Os07g0470700 [Oryza sativa Japonica Group] >gi	Oryza sativa Japonica Group	1	0.7516	0.5948	0.9727	0.9731	0.929	0.899	0.8551	0.7624	0.9908	0.9861
1235	CL86.Contig4	oligopeptidase [Thalassiosira pseudonana CCMP1335] >gi	Thalassiosira pseudonana CCMP1335	1	0.9204	0.8838	1.3932	0.5414	0.8091	0.6922	1.0186	0.9559	0.8318	0.7306
1236	Unigene6083	ABC transporter E family member 2 [Arabidopsis thaliana] >gi	Arabidopsis thaliana	1	0.9817	0.9774	0.8091	0.5315	1.0375	0.8545	1.0965	0.7672	0.8872	0.9947
1237	CL361.Contig1	Clathrin, heavy chain [Arabidopsis thaliana] >gi	Arabidopsis thaliana	1	1.1272	0.7934	1.9055	0.3446	1.2246	0.6796	1.2023	0.7128	1.1695	0.749
1238	CL11742.Contig1	ATPase family AAA domaincontaining protein 3A putat [Albugo laibachii Nc14]	Albugo laibachii Nc14	1	1.0186	0.9537	1.0186	0.9485	1.0471	0.9012	1.0471	0.9002	1.3677	0.5429
1239	CL883.Contig1	Heat shock protein 40 [Ectocarpus siliculosus]	Ectocarpus siliculosus	1	1.2589	0.6549	2.5823	0.2461	0.8954	0.8357	2.421	0.2641	0.0132	0.0623
1240	CL2504.Contig1	Os02g0232400 [Oryza sativa Japonica Group] >gi	Oryza sativa Japonica Group	2	1.3552	0.555	0.6855	0.6286	0.413	0.3525	0.7379	0.4497	0.7244	0.3568
1241	CL11227.Contig1	Small Conductance Mechanosensitive Ion channel [Ectocarpus siliculosus]	Ectocarpus siliculosus	1	1	0.9719	1.0471	0.8889	0.7798	0.463	1.0471	0.8854	0.6427	0.2845
1242	CL3209.Contig1	protein tyrosine phosphatase 3 [Chlamydomonas reinhardtii] >gi	Chlamydomonas reinhardtii	1	0.7586	0.6214	1.0375	0.9245	1.1695	0.7417	1.3428	0.5751	1.1482	0.7734
1243	CL2204.Contig1	OSJNBb0116K07.9 [Oryza sativa Japonica Group]	Oryza sativa Japonica Group	2	0.929	0.899	1.1559	0.756	0.8395	0.7469	0.7447	0.5986	0.6427	0.4676
1244	CL16508.Contig1	Os01g0809900 [Oryza sativa Japonica Group] >gi	Oryza sativa Japonica Group	1	1.2706	0.6383	6.368	0.1323	4.0926	0.1711	6.4269	0.1312	0.4571	0.2983
1245	CL13735.Contig1	lycopene beta cyclase [Haematococcus pluvialis]	Haematococcus pluvialis	1	0.8241	0.715	0.9908	0.9955	1.0375	0.9252	0.6792	0.508	0.2805	0.192
1246	CL15771.Contig1	hydrolase, carbon-nitrogen family protein [Micromonas sp. RCC299] >gi	Micromonas sp. RCC299	1	0.8091	0.202	0.8954	0.993	0.7656	0.1803	0.6486	0.1315	0.631	0.0686
1247	CL12249.Contig1	oxysterol-binding family protein (ISS) [Ostreococcus tauri] >gi	Ostreococcus tauri	2	0.871	0.7307	0.8954	0.738	0.2786	0.5781	1.1409	0.4066	0.3404	0.2064
1248	Unigene8171	plus agglutinin [Chlamydomonas reinhardtii]	Chlamydomonas reinhardtii	1	0.5808	0.8888	0.5702	0.5923	0.6792	0.5414	0.2805	0.2029	0.6194	0.7508
1249	CL881.Contig1	RecName: Full=60S ribosomal protein L31 >gi|5123727|emb|CAB45375.1| ribosomal protein L31 [Cyanophora paradoxa]	Cyanophora paradoxa	1	0.8954	0.7547	0.871	0.4499	0.9204	0.6771	0.7943	0.6003	0.879	0.6603
1250	CL2481.Contig1	ubiquitin-conjugating enzyme 15 [Arabidopsis thaliana] >gi	Arabidopsis thaliana	1	0.929	0.5392	0.9036	0.3666	1.0568	0.3387	0.9817	0.1373	1.0568	0.5495
1251	CL15034.Contig1	vesicle transport v-SNARE (ISS) [Ostreococcus tauri] >gi	Ostreococcus tauri	1	0.5297	0.3828	0.4571	0.2361	0.8551	0.5911	1.5136	0.6442	0.7727	0.4403
1252	CL12428.Contig1	chloroplast DnaJ-like protein [Chlamydomonas reinhardtii] >gi	Chlamydomonas reinhardtii	3	0.8017	0.691	0.8718	0.8807	0.3953	0.5983	0.7727	0.6372	0.9727	0.8368
1253	Unigene4548	nuclear transcription factor Y subunit C7 [Triticum monococcum]	Triticum monococcum	1	0.1905	0.2217	1.1376	0.7914	0.8954	0.9754	0.879	0.9903	0.0449	0.1606
1254	CL2353.Contig1	possible protein kinase CK2 regulatory subunit [Oryza sativa Japonica Group]	Oryza sativa Japonica Group	1	0.7727	0.8413	0.6855	0.9877	1.3932	0.7286	0.3436	0.6323	1.4723	0.7847
1255	CL12614.Contig1	glyoxal or galactose oxidase [Chlamydomonas reinhardtii] >gi	Chlamydomonas reinhardtii	1	0.7447	0.595	1.0375	0.9191	0.7244	0.5745	1.2589	0.6554	0.7112	0.5561
1256	Unigene5537	6-phosphogluconate dehydrogenase NAD-binding domain-containing protein [Arabidopsis lyrata subsp. lyrata] >gi	Arabidopsis lyrata subsp. lyrata	3	0.7798	0.7832	0.9319	0.7148	1.1803	0.8264	0.7727	0.8776	1.6749	0.7729
1257	CL12725.Contig1	Monogalactosyldiacylglycerol synthase, family GT28 [Ectocarpus siliculosus]	Ectocarpus siliculosus	1	1.2823	0.6755	0.912	0.9423	0.7656	0.6718	1	0.996	0.056	0.163
1258	CL11895.Contig1	thioredoxin H [Prunus persica]	Prunus persica	1	0.5702	0.4457	1.0568	0.8835	1.5417	0.5105	1.2023	0.7818	0.7727	0.6567
1259	Unigene92	hypothetical protein CHLREDRAFT_119977 [Chlamydomonas reinhardtii] >gi	Chlamydomonas reinhardtii	1	1.5136	0.2602	0.9638	0.9565	1.0965	0.5923	1.1588	0.9846	1.5417	0.2559
1260	Unigene2380	Ycf39 [Pyropia yezoensis] >gi	Pyropia yezoensis	1	1.4588	0.5069	1.0471	0.9049	0.6918	0.5274	0.5105	0.3388	1.0093	0.9688
1261	CL11873.Contig1	PGR5 [Pyropia yezoensis]	Pyropia yezoensis	1	0.4406	0.4006	1.0765	0.9258	0.6792	0.649	0.5297	0.4639	0.0855	0.1892
1262	CL10192.Contig1	RecName: Full=Pyruvate decarboxylase isozyme 2; Short=PDC >gi|551263|emb|CAA57448.1| pyruvate decarboxylase [Nicotiana tabacum]	Nicotiana tabacum	1	0.1644	0.1364	0.863	0.7776	0.5248	0.351	0.5012	0.3331	0.5495	0.3715
1263	CL10795.Contig1	VAMP (vesicle-associated membrane protein) family protein [Arabidopsis thaliana] >gi	Arabidopsis thaliana	1	0.955	0.9336	0.6982	0.5339	0.7311	0.5784	1.4859	0.4905	0.8551	0.7707
1264	CL9001.Contig1	predicted protein [Phaeodactylum tricornutum CCAP 1055/1] >gi	Phaeodactylum tricornutum CCAP 1055/1	2	0.8166	0.784	0.3664	0.3132	0.8166	0.9987	0.5649	0.7863	0.6607	0.7075
1265	Unigene1945	R-phycoerythrin gamma subunit [Corallina officinalis]	Corallina officinalis	24	0.6855	0.8165	1.6749	0.7454	0.5297	0.9926	0.871	0.79	0.4207	0.7376
1266	CL15126.Contig1	importin alpha 1 subunit-like protein [Thalassiosira pseudonana CCMP1335] >gi	Thalassiosira pseudonana CCMP1335	8	2.421	0.4572	2.0701	0.4624	1.7701	0.6642	3.0479	0.3176	3.9446	0.2638
1267	Unigene1920	phospho-2-dehydro-3-deoxyheptonate aldolase 1 [Arabidopsis thaliana] >gi	Arabidopsis thaliana	6	1.0666	0.8818	0.863	0.7795	0.4169	0.2713	0.7311	0.584	0.3873	0.2512
1268	CL638.Contig1	arsenite translocating ATPase like protein [Ectocarpus siliculosus]	Ectocarpus siliculosus	6	0.3192	0.5191	0.8091	0.8682	0.6427	0.6883	0.7943	0.783	0.6982	0.8326
1269	CL10265.Contig1	heat shock protein 22E [Chlamydomonas reinhardtii] >gi	Chlamydomonas reinhardtii	8	16.5959	0.2333	28.0543	0.137	21.2814	0.1345	36.6438	0.1063	29.3765	0.1162
1270	Unigene6070	RecName: Full=Putative 12-oxophytodienoate reductase 12; AltName: Full=OPDA-reductase 12; Short=OsOPR12	All	3	0.7244	0.5689	0.9638	0.9497	0.863	0.79	0.4018	0.2616	0.5808	0.4031
1271	CL11425.Contig1	RecName: Full=Fructose-1,6-bisphosphatase, cytosolic; Short=FBPase; AltName: Full=CY-F1; AltName: Full=D-fructose-1,6-bisphosphate 1-phosphohydrolase >gi|440591|emb|CAA54265.1| fructose-1,6-bisphosphatase [Solanum tuberosum]	Solanum tuberosum	2	1.0093	0.9701	1.028	0.9361	0.7798	0.6532	1.0965	0.8408	1.4859	0.4916
1272	CL789.Contig1	similar to copine VIII isoform 2 [Ectocarpus siliculosus]	Ectocarpus siliculosus	2	1.2246	0.6803	0.7727	0.6482	0.879	0.8604	0.9376	0.9127	1	0.9902
1273	CL9702.Contig1	ATP synthase O subunit, mitochondrial precursor [Ectocarpus siliculosus]	Ectocarpus siliculosus	1	0.5598	0.3842	0.7656	0.6306	0.5058	0.336	0.1419	0.1264	1.0965	0.8435
1274	CL16201.Contig1	Similar to dedicator of cytokinesis [Ectocarpus siliculosus]	Ectocarpus siliculosus	1	1.028	0.9449	1.2589	0.6486	1.0186	0.948	1.1066	0.8278	1.803	0.3699
1275	CL5600.Contig1	oxidoreductase htatip2-like protein [Phytophthora infestans T30-4] >gi	Phytophthora infestans T30-4	1	0.8241	0.7216	0.7943	0.6695	0.8472	0.7561	1.0093	0.9714	0.5395	0.3648
1276	CL11466.Contig1	Nucleoside diphosphate-sugar hydrolase of the MutT (NUDIX) family (ISS) [Ostreococcus tauri] >gi	Ostreococcus tauri	1	1.1169	0.7566	1.0965	0.7717	1.1272	0.5692	1.1482	0.7964	1.1803	0.6734
1277	CL9675.Contig1	Os01g0256900 [Oryza sativa Japonica Group] >gi	Oryza sativa Japonica Group	1	0.7244	0.5375	0.912	0.8061	0.7586	0.569	0.8472	0.7888	0.7727	0.5017
1278	CL3881.Contig1	glutathione transferase [Zea mays]	Zea mays	1	1	0.9899	0.7047	0.5466	0.9204	0.8749	0.879	0.8152	1.0471	0.9072
1279	CL4984.Contig1	transcription elongation factor SPT4 [Zea mays] >gi	Zea mays	1	0.955	0.9385	1.2823	0.6314	1.0765	0.8658	1.3428	0.5815	1.1376	0.7814
1280	CL3341.Contig1	F-type H-ATPase beta subunit [Thalassiosira pseudonana CCMP1335] >gi	Thalassiosira pseudonana CCMP1335	3	1.6144	0.4296	1.2134	0.6988	0.9638	0.9495	1.2942	0.6141	1.6596	0.4155
1281	Unigene6000	fructose-1,6-bisphosphatase [Phaeodactylum tricornutum CCAP 1055/1] >gi	Phaeodactylum tricornutum CCAP 1055/1	1	1.2942	0.8009	0.4786	0.7264	1.1066	0.9082	0.2291	0.5468	1	0.9377
1282	Unigene1992	Os07g0555200 [Oryza sativa Japonica Group] >gi	Oryza sativa Japonica Group	1	1.0765	0.923	0.5445	0.8825	0.7447	0.7266	1.2023	0.9928	0.9376	0.9873
1283	CL11981.Contig1	ubiquitin activating enzyme E1 [Chlamydomonas reinhardtii] >gi	Chlamydomonas reinhardtii	1	0.7798	0.6528	0.7112	0.5559	0.8241	0.719	1.0765	0.8716	0.7516	0.6081
1284	CL3102.Contig1	Dual-specificity tyrosine-phosphorylation regulated kinase [Ectocarpus siliculosus]	Ectocarpus siliculosus	1	0.7311	0.5763	0.8395	0.7485	0.4365	0.2841	0.6252	0.4514	0.879	0.8048
1285	CL12352.Contig1	uncharacterized protein [Arabidopsis thaliana] >gi	Arabidopsis thaliana	3	0.8472	0.9228	1.0765	0.7812	0.6546	0.8849	1.0765	0.5764	0.2188	0.985
1286	CL10065.Contig1	Os07g0608300 [Oryza sativa Japonica Group] >gi	Oryza sativa Japonica Group	1	1.4191	0.5488	0.6855	0.4206	1.7061	0.4268	1.4588	0.3947	1.1272	0.8642
1287	CL13946.Contig1	2-Isopropylmalate synthase [Ectocarpus siliculosus]	Ectocarpus siliculosus	1	1.1066	0.8257	1.4322	0.5199	0.7379	0.5893	0.9036	0.8506	1.0765	0.8723
1288	CL649.Contig1	minus agglutinin [Chlamydomonas reinhardtii]	Chlamydomonas reinhardtii	1	8.4723	0.1147	4.9204	0.1525	6.5464	0.13	4.1305	0.1703	7.3114	0.1231
1289	CL16725.Contig1	Os03g0355800 [Oryza sativa Japonica Group] >gi	Oryza sativa Japonica Group	1	1.2474	0.6607	0.5702	0.3939	0.9204	0.8843	0.3802	0.2461	2.0701	0.3109
1290	CL741.Contig1	Oligosaccharyltransferase, OST48 subunit (or beta subunit) [Ectocarpus siliculosus]	Ectocarpus siliculosus	1	0.8166	0.609	0.929	0.9608	0.863	0.7521	1.0471	0.7679	0.929	0.7478
1291	CL5732.Contig1	F20B17.11 [Arabidopsis thaliana]	Arabidopsis thaliana	1	0.3981	0.4463	0.5861	0.545	0.0871	0.2482	0.3076	0.4107	0.6427	0.5999
1292	Unigene7571	TPR domain-containing protein [Ectocarpus siliculosus]	Ectocarpus siliculosus	1	1.2246	0.8706	1.2706	0.918	0.631	0.7058	0.4055	0.5756	1.028	0.8724
1293	CL4423.Contig1	DNA replication factor C complex subunit 4 [Volvox carteri f. nagariensis] >gi	Volvox carteri f. nagariensis	1	0.5297	0.3116	1.1169	0.3633	0.302	0.2174	0.5808	0.4064	1.0568	0.3682
1294	CL2384.Contig1	DPOD1_ORYSA DNA polymerase delta catalytic subunit gb|AAX96341.1| dna pol (ISS) [Ostreococcus tauri] >gi	Ostreococcus tauri	1
1295	CL16774.Contig1	Isoleucyl-tRNA Synthetase [Ectocarpus siliculosus]	Ectocarpus siliculosus	1	0.929	0.9993	0.6194	0.4592	0.6918	0.5041	0.4786	0.2976	1.0093	0.9763
1296	CL7717.Contig1	p-type ATPase superfamily [Micromonas sp. RCC299] >gi	Micromonas sp. RCC299	1	0.6546	0.4818	1.406	0.5332	1.1482	0.7761	0.3162	0.2102	0.9638	0.9505
1297	CL1059.Contig1	acyl-CoA oxidase [Arabidopsis thaliana]	Arabidopsis thaliana	1	1.5136	0.5835	0.8551	0.8137	0.6138	0.605	0.5598	0.6523	1.5417	0.5865
1298	CL4544.Contig1	DNA gyrase subunit A [Ectocarpus siliculosus]	Ectocarpus siliculosus	1	1.0186	0.9596	0.863	0.8334	0.8954	0.8539	0.8954	0.8764	1.1169	0.7967
1299	CL13796.Contig1	KRR1-interacting protein involved in 40S ribosome biogenesis (ISS) [Ostreococcus tauri] >gi	Ostreococcus tauri	1	0.52	0.3797	1.2359	0.6724	1	0.9516	1.3183	0.4886	0.929	0.982
1300	CL2749.Contig1	ChaC-like protein [Ectocarpus siliculosus]	Ectocarpus siliculosus	1	1.0375	0.9196	1.2246	0.6866	0.9908	0.9934	1.4997	0.4817	0.6368	0.4586
1301	CL2383.Contig1	Valueine--tRNA ligase [Ectocarpus siliculosus]	Ectocarpus siliculosus	1	0.9036	0.5885	0.9462	0.6686	0.9638	0.6673	1.5136	0.6223	0.9817	0.7598
1302	CL475.Contig1	Ycf27 [Porphyra purpurea] >gi	Porphyra purpurea	1	1.8197	0.3646	0.9376	0.9171	1.5996	0.4369	1.5136	0.4739	1.4454	0.5114
1303	CL2501.Contig1	NURF complex component [Micromonas pusilla CCMP1545] >gi	Micromonas pusilla CCMP1545	2	0.7943	0.5971	0.7047	0.4783	1.1482	0.6455	0.9638	0.8922	0.7656	0.5995
1304	CL12550.Contig1	Zn2+-binding protein Melusin/RAR1, contains CHORD domain (ISS) [Ostreococcus tauri] >gi	Ostreococcus tauri	1	1	0.444	0.7798	0.9251	1.1066	0.8744	0.787	0.7228	1.028	0.5725
1305	CL53.Contig2	SNF2 superfamily protein [Chlamydomonas reinhardtii] >gi	Chlamydomonas reinhardtii	1	1.1695	0.7484	1.5276	0.4698	1.3677	0.5644	2.3121	0.2759	5.1523	0.1485
1306	CL273.Contig2	Chain A, Structure-Based Design Of Pyrazolo[1,5-A][1,3,5]triazine Derivatives As Potent Inhibitors Of Protein Kinase Ck2 >gi	All	1
1307	CL15244.Contig1	hypothetical protein VOLCADRAFT_93787 [Volvox carteri f. nagariensis] >gi	Volvox carteri f. nagariensis	1	0.4742	0.3104	0.8091	0.6953	0.4093	0.2643	0.4529	0.2946	0.4656	0.3029
1308	CL12948.Contig1	UDP-sulfoquinovose: alpha-diacylglycerol-sulfoquinovosyltransferase [Selaginella moellendorffii] >gi	Selaginella moellendorffii	1	0.8954	0.8341	1.2246	0.6862	0.6194	0.4407	0.3945	0.2547	0.5445	0.3694
1309	CL11450.Contig1	Mitochondrial Carrier (MC) Family [Phytophthora infestans T30-4] >gi	Phytophthora infestans T30-4	1	1	0.9969	0.5058	0.3571	0.6081	0.4174	0.7586	0.6196	1.1695	0.7135
1310	CL8364.Contig1	lignostilbene-alpha beta-dioxygenase [Ectocarpus siliculosus]	Ectocarpus siliculosus	1	0.9908	0.8894	0.631	0.5102	0.7727	0.6289	1.028	0.9436	1	0.957
1311	CL2328.Contig1	CTP synthase [Zea mays] >gi	Zea mays	1	2.4889	0.2568	0.955	0.9382	2.8576	0.2245	0.5297	0.3549	1.0666	0.8796
1312	CL1304.Contig1	NADH dehydrogenase subunit 9 [Physcomitrella patens] >gi	Physcomitrella patens	1	1.3932	0.4289	1.4454	0.304	1.2589	0.6435	1.2359	0.5786	0.7178	0.9276
1313	CL11863.Contig1	trypsin-like serine protease [Thalassiosira pseudonana CCMP1335] >gi	Thalassiosira pseudonana CCMP1335	1	0.7798	0.6484	0.9036	0.8251	0.9036	0.8132	1.0186	0.9817	0.863	0.7606
1314	CL11720.Contig1	ubiquitin-conjugating enzyme E2 E3 [Zea mays] >gi	Zea mays	1	0.9204	0.8947	0.8954	0.9767	0.6607	0.473	0.9638	0.9902	0.8954	0.8706
1315	CL11717.Contig1	ribulose-1,5-bisphosphate carboxylase/oxygenase small subunit N-methyltransferase I [Phaeodactylum tricornutum CCAP 1055/1] >gi	Phaeodactylum tricornutum CCAP 1055/1	1	1.3428	0.5817	0.6792	0.5095	0.6546	0.4788	0.0126	0.0499	1.556	0.454
1316	CL9720.Contig1	DEAD box helicase [Ectocarpus siliculosus]	Ectocarpus siliculosus	1	0.7516	0.6563	0.929	0.8908	0.8395	0.7542	0.7178	0.5634	0.5598	0.3829
1317	CL5321.Contig1	LOC100280773 [Zea mays] >gi	Zea mays	1	0.9817	0.9909	1.1803	0.7376	0.9908	0.9972	0.929	0.8968	1.1272	0.7981
1318	CL4663.Contig1	CbbX [Pyropia yezoensis] >gi	Pyropia yezoensis	1	1.1376	0.8023	0.4786	0.5374	0.6427	0.8186	0.3076	0.4756	0.7656	0.8788
1319	CL4260.Contig1	adenylate kinase family protein [Arabidopsis lyrata subsp. lyrata] >gi	Arabidopsis lyrata subsp. lyrata	1	1.0375	0.9232	0.8954	0.9987	1.0864	0.6719	0.9376	0.8641	1.3305	0.5506
1320	CL15817.Contig1	high light inducible protein [Pyropia yezoensis]	Pyropia yezoensis	2	6.5464	0.0334	19.4089	0.0295	9.2045	0.0307	5.2966	0.0386	3.3419	0.9521
1321	CL15537.Contig1	LOC100037820 [Zea mays] >gi	Zea mays	1	1.5417	0.4753	1.4859	0.5203	1.5417	0.4726	1.4997	0.4794	2.1281	0.3098
1322	CL14627.Contig1	methylmalonyl-CoA mutase [Euglena gracilis]	Euglena gracilis	1	0.7047	0.542	1.1272	0.7944	1.1912	0.7181	1.4191	0.5299	1.4588	0.5007
1323	CL13059.Contig1	phosphatidylinositol transfer protein beta isoform [Phytophthora infestans T30-4] >gi	Phytophthora infestans T30-4	1	0.6855	0.7516	1.7539	0.5185	0.9462	0.9081	0.7112	0.8236	0.4093	0.9051
1324	CL10324.Contig1	lycopene beta cyclase [Haematococcus pluvialis]	Haematococcus pluvialis	1	1.2474	0.661	0.9036	0.8465	0.8954	0.8331	1.1695	0.7388	0.5346	0.3594
1325	CL4527.Contig1	predicted protein [Physcomitrella patens subsp. patens] >gi	Physcomitrella patens subsp. patens	1	0.879	0.8075	1.3552	0.57	1.3062	0.6056	1.5996	0.4384	0.9638	0.9479
1326	CL16581.Contig1	catalytic/ oxidoreductase, acting on NADH or NADPH [Zea mays] >gi	Zea mays	2	0.3105	0.2105	0.673	0.4879	0.8954	0.5023	0.7516	0.5509	0.6252	0.3075
1327	CL16235.Contig1	subunit of the ESCRT-I complex [Chlamydomonas reinhardtii] >gi	Chlamydomonas reinhardtii	1	0.3251	0.2351	0.6252	0.3963	0.4055	0.225	1.0568	0.9769	0.6982	0.368
1328	CL15337.Contig1	phosphoglucomutase (ISS) [Ostreococcus tauri] >gi	Ostreococcus tauri	1	1.2474	0.74	4.4463	0.6207	2.1677	0.9232	3.1046	0.7777	2.5351	0.5931
1329	CL15185.Contig1	COG0667: Predicted oxidoreductases (ISS) [Ostreococcus tauri] >gi	Ostreococcus tauri	1	1.2706	0.6433	0.8472	0.7556	1.4997	0.4821	1.0375	0.9266	1.1695	0.7443
1330	CL13181.Contig1	cytochrome c heme lyase [Chlamydomonas reinhardtii] >gi	Chlamydomonas reinhardtii	1	1.3932	0.5469	0.9462	0.9279	1.1169	0.8062	1.0568	0.8931	1.7539	0.3843
1331	CL12563.Contig1	glycylpeptide N-tetradecanoyltransferase 2 [Phytophthora infestans T30-4] >gi	Phytophthora infestans T30-4	1	0.7112	0.753	0.7178	0.6366	0.863	0.7544	0.9638	0.9874	0.9462	0.9772
1332	Unigene7689	translational activator family protein [Arabidopsis lyrata subsp. lyrata] >gi	Arabidopsis lyrata subsp. lyrata	1	0.8017	0.686	0.8166	0.7089	0.6607	0.4898	0.787	0.6588	0.1148	0.1144
1333	Unigene5238	Os06g0661800 [Oryza sativa Japonica Group] >gi	Oryza sativa Japonica Group	1	0.5395	0.3735	0.5297	0.2752	0.2128	0.175	0.3597	0.2104	0.4446	0.2376
1334	CL4.Contig4	PASTICCINO 2 [Brassica rapa subsp. pekinensis]	Brassica rapa subsp. pekinensis	1	1.3804	0.5504	2.884	0.2232	1.9953	0.3241	1.9409	0.3343	1.7219	0.3937
1335	CL16287.Contig1	Os01g0752700 [Oryza sativa Japonica Group] >gi	Oryza sativa Japonica Group	1	0.8318	0.7286	0.8166	0.709	0.5649	0.3927	0.4613	0.3097	0.6486	0.4745
1336	CL15986.Contig1	At1g77670 [Arabidopsis thaliana]	Arabidopsis thaliana	1	0.871	0.9018	0.9727	0.9125	0.7943	0.8333	1.0864	0.9704	1.1482	0.9493
1337	CL15609.Contig1	glutaredoxin family protein (ISS) [Ostreococcus tauri] >gi	Ostreococcus tauri	1	0.3597	0.239	0.8472	0.7432	0.7656	0.6491	0.9462	0.848	0.6138	0.4241
1338	CL13274.Contig1	Os08g0545200 [Oryza sativa Japonica Group] >gi	Oryza sativa Japonica Group	1	0.912	0.7781	1.0568	0.9503	1.0375	0.9138	1.028	0.9075	1	0.9793
1339	CL11081.Contig1	phospholipid scramblase [Chlamydomonas reinhardtii] >gi	Chlamydomonas reinhardtii	1	0.6982	0.6909	0.6982	0.649	0.7379	0.7568	0.4875	0.3653	0.7516	0.695
1340	Unigene8153	kin(cdc2) [Hemiselmis andersenii] >gi	Hemiselmis andersenii	1	1.1803	0.7405	1.5996	0.4632	1.2474	0.6521	1.1588	0.8058	0.7798	0.6124
1341	Unigene7500	sonic hedgehog protein precursor [Griffithsia japonica]	Griffithsia japonica	1	1.0965	0.841	1.0864	0.8597	1.1695	0.7414	1.1272	0.7908	1	0.9809
1342	Unigene4190	6-phosphogluconate dehydrogenase [Pyropia yezoensis]	Pyropia yezoensis	2	1.2246	0.6759	1.028	0.9869	1.2942	0.6453	1.2474	0.6747	1.3677	0.5568
1343	CL792.Contig1	uncharacterized protein [Arabidopsis thaliana] >gi	Arabidopsis thaliana	1	0.4699	0.3659	0.9908	0.8191	0.6026	0.5332	0.6138	0.6151	0.0273	0.0769
1344	CL5657.Contig1	protein tyrosine phosphatase [Arabidopsis lyrata subsp. lyrata] >gi	Arabidopsis lyrata subsp. lyrata	1	0.5058	0.3297	1.3062	0.6843	1.5136	0.5395	1.1588	0.7501	0.6668	0.4614
1345	CL235.Contig1	Os11g0544500 [Oryza sativa Japonica Group] >gi	Oryza sativa Japonica Group	1	0.9376	0.9138	1.2023	0.7081	1.1695	0.7414	1.2823	0.6289	0.8472	0.7625
1346	CL2306.Contig1	Soluble NSF Attachment Protein (SNAP) Receptor (SNARE), Vesicle-associated membrane protein [Ectocarpus siliculosus]	Ectocarpus siliculosus	2	0.7943	0.4889	0.9727	0.7813	1.1376	0.9139	0.7311	0.4314	1.028	0.8906
1347	CL22.Contig2	hlip [Hemiselmis andersenii] >gi	Hemiselmis andersenii	1	0.787	0.7115	0.4246	0.3731	0.7586	0.6611	0.6194	0.5838	0.7447	0.6219
1348	CL16712.Contig1	arylalkylamine N-acetyltransferase [Chlamydomonas reinhardtii]	Chlamydomonas reinhardtii	1	0.955	0.9988	1.1376	0.8027	1.2474	0.6542	1.1695	0.7634	1.1695	0.7198
1349	CL15743.Contig1	zinc finger CDGSH domaincontaining protein 1 putati [Albugo laibachii Nc14]	Albugo laibachii Nc14	1	3.3729	0.5889	7.379	0.2647	6.9823	0.2859	9.2045	0.2331	9.2045	0.2336
1350	CL12930.Contig1	folate-binding protein YgfZ [Ectocarpus siliculosus]	Ectocarpus siliculosus	1	1.0093	0.8708	1.028	0.8725	1.028	0.9465	1.028	0.8399	1.1695	0.8754
1351	CL12528.Contig1	ABI3-interacting protein 3 [Arabidopsis thaliana] >gi	Arabidopsis thaliana	1	1.0186	0.8534	1.0965	0.973	1.2823	0.6245	1.2359	0.7485	1.028	0.9321
1352	CL12091.Contig1	carotenoid cleavage dioxygenase 8 [Physcomitrella patens]	Physcomitrella patens	1	0.9376	0.8778	1.2589	0.6694	0.912	0.8933	1.1066	0.8043	1.0375	0.6983
1353	CL11582.Contig1	Os06g0134000 [Oryza sativa Japonica Group] >gi	Oryza sativa Japonica Group	1	1.1272	0.7865	1.0186	0.9384	1.0864	0.8061	0.871	0.8418	0.9638	0.965
1354	CL10472.Contig1	mitosis protein YLS8 [Hevea brasiliensis]	Hevea brasiliensis	1	0.7586	0.6238	0.5916	0.4148	0.631	0.4535	1.0965	0.8323	0.5248	0.3508
1355	CL10160.Contig1	Os08g0250700 [Oryza sativa Japonica Group] >gi	Oryza sativa Japonica Group	1	0.8241	0.8962	0.871	0.8854	0.5346	0.6408	0.1306	0.3795	0.3192	0.5904
1356	CL10030.Contig1	conserved unknown protein [Ectocarpus siliculosus]	Ectocarpus siliculosus	2	0.863	0.7829	1.6596	0.4131	1.3552	0.5683	1.3428	0.5835	0.5861	0.4101
1357	Unigene6021	gamma-glutamyl phosphate reductase [Paulinella chromatophora] >gi	Paulinella chromatophora	1	0.8166	0.7101	0.7244	0.5701	0.5012	0.3317	0.6138	0.4354	0.5916	0.4107
1358	CL9716.Contig1	Os02g0234800 [Oryza sativa Japonica Group] >gi	Oryza sativa Japonica Group	2	1.1169	0.8147	0.7244	0.5682	0.787	0.664	1.0471	0.9158	1.3062	0.6046
1359	CL9417.Contig1	aldo-keto reductase/ oxidoreductase [Zea mays]	Zea mays	1	1.4454	0.5149	0.929	0.9022	0.955	0.9407	0.5754	0.395	1.5704	0.4471
1360	CL356.Contig1	transcription termination factor family protein [Arabidopsis thaliana] >gi	Arabidopsis thaliana	1	0.871	0.7935	1.0666	0.8793	0.6607	0.4887	0.4325	0.282	0.4055	0.2636
1361	CL3379.Contig1	Os12g0442800 [Oryza sativa Japonica Group] >gi	Oryza sativa Japonica Group	1	0.9462	0.8516	1.0471	0.9603	0.6668	0.5338	0.6855	0.5045	0.9638	0.9408
1362	CL15807.Contig1	wd-40 repeat family protein/notchless protein [Micromonas pusilla CCMP1545] >gi	Micromonas pusilla CCMP1545	1	0.9204	0.8375	1.1588	0.8718	0.8872	0.8493	0.9462	0.7931	0.8551	0.7835
1363	CL15751.Contig1	lactoylglutathione lyase family protein / glyoxalase I family protein [Ectocarpus siliculosus]	Ectocarpus siliculosus	3	0.863	0.8889	0.929	0.9403	0.8472	0.8447	0.8091	0.738	1.0666	0.9176
1364	CL15336.Contig1	SEC14 cytosolic factor family protein [Arabidopsis lyrata subsp. lyrata] >gi	Arabidopsis lyrata subsp. lyrata	1	1	0.9862	0.9204	0.8805	1.3062	0.6111	2.1677	0.2963	0.8241	0.7236
1365	CL15109.Contig1	Alpha/beta hydrolase fold [Ectocarpus siliculosus]	Ectocarpus siliculosus	1	0.8872	0.8188	0.7943	0.6781	0.8318	0.7289	0.631	0.4567	0.7379	0.5914
1366	CL13186.Contig1	FKBP-type peptidyl-prolyl cis-trans isomerase [Ectocarpus siliculosus]	Ectocarpus siliculosus	1	0.4093	0.3953	0.2032	0.3002	0.3162	0.3756	0.1355	0.2245	0.3281	0.312
1367	CL1317.Contig1	U2 snRNP auxiliary factor, large subunit [Chlamydomonas reinhardtii] >gi	Chlamydomonas reinhardtii	1	0.6427	0.4761	0.8241	0.7321	0.4786	0.3055	0.6368	0.516	0.7379	0.586
1368	CL13098.Contig1	aspartyl-tRNA synthetase [Chlamydomonas reinhardtii] >gi	Chlamydomonas reinhardtii	1	0.7244	0.579	0.8166	0.7156	0.4169	0.3052	0.4966	0.3383	0.4487	0.3451
1369	CL12731.Contig1	UBX domain-containing protein [Arabidopsis thaliana] >gi	Arabidopsis thaliana	1	1.3804	0.5504	2.5119	0.2535	0.6427	0.4691	3.9446	0.1755	1.3552	0.5667
1370	CL1208.Contig1	short-chain alcohol dehydrogenase family enzyme [Griffithsia japonica]	Griffithsia japonica	2	0.2109	0.3195	0.7244	0.7305	0.1715	0.3524	0.1954	0.1435	0.0964	0.1059
1371	CL10248.Contig1	Os02g0682600 [Oryza sativa Japonica Group] >gi	Oryza sativa Japonica Group	1	0.3162	0.2521	0.6668	0.6826	1.0965	0.8842	0.6138	0.5158	0.5297	0.438
1372	Unigene6996	atoep16-3 [Arabidopsis lyrata subsp. lyrata] >gi	Arabidopsis lyrata subsp. lyrata	1
1373	Unigene6699	nudix hydrolase 1 [Arabidopsis thaliana] >gi	Arabidopsis thaliana	1	1.8535	0.3569	0.9638	0.9552	1.2474	0.6625	2.2909	0.2781	0.7379	0.5878
1374	Unigene6535	Arabinanase/levansucrase/invertase [Arabidopsis thaliana] >gi	Arabidopsis thaliana	2	0.0955	0.3628	0.4742	0.4019	0.3597	0.2935	0.1556	0.2595	0.1486	0.1777
1375	Unigene6279	photosystem I P700 chlorophyll A apoprotein A1 [Bangia maxima]	Bangia maxima	1	1.5276	0.4657	0.7047	0.5422	1.1803	0.7359	0.8395	0.7454	1.0375	0.9319
1376	Unigene1993	20S proteasome beta subunit F1 [Ulva fasciata]	Ulva fasciata	1	1.1376	0.7765	1.3804	0.7778	1.3552	0.7001	1.7539	0.5568	2.1086	0.4172
1377	Unigene1266	Os03g0669100 [Oryza sativa Japonica Group] >gi	Oryza sativa Japonica Group	1	0.6368	0.599	0.597	0.4834	0.5058	0.399	0.5297	0.3964	0.2421	0.2187
1378	CL707.Contig1	Os12g0564600 [Oryza sativa Japonica Group] >gi	Oryza sativa Japonica Group	1	0.912	0.8815	0.6026	0.6336	1.028	0.9332	0.879	0.7764	1.0471	0.8679
1379	CL4688.Contig1	tripeptidyl peptidase ii [Arabidopsis thaliana] >gi	Arabidopsis thaliana	1	0.7516	0.7049	1.0471	0.9152	0.5297	0.5021	0.7178	0.6903	0.6081	0.5801
1380	CL4581.Contig1	Os04g0527700 [Oryza sativa Japonica Group] >gi	Oryza sativa Japonica Group	1	0.9462	0.9531	1.803	0.493	2.0701	0.482	2.355	0.3766	2.7542	0.3294
1381	CL4031.Contig1	ubiquinone/menaquinone biosynthesis methyltransferase-like protein [Chlamydomonas reinhardtii] >gi	Chlamydomonas reinhardtii	1	0.7586	0.6154	0.879	0.8071	0.4246	0.2761	0.673	0.5069	0.492	0.3241
1382	CL3359.Contig1	uncharacterized protein [Arabidopsis thaliana] >gi	Arabidopsis thaliana	1	1.1066	0.8256	1.0666	0.884	0.7244	0.5698	1	0.9855	0.8551	0.7759
1383	CL3231.Contig1	Serine/threonine specific protein phosphatase PP1, catalytic subunit (ISS) [Ostreococcus tauri] >gi	Ostreococcus tauri	1	2.5823	0.2476	1.0864	0.8493	2.0512	0.3131	0.1282	0.1206	1.3804	0.552
1384	CL15996.Contig1	DnaJ-like protein [Chlamydomonas reinhardtii] >gi	Chlamydomonas reinhardtii	1	0.9638	0.9442	0.8872	0.8471	1.0186	0.9431	0.9908	0.8131	1.028	0.9315
1385	CL15628.Contig1	histone H2B protein [Griffithsia japonica]	Griffithsia japonica	2	1.3062	0.6457	0.929	0.8387	0.8551	0.7256	0.6982	0.5153	0.6486	0.4548
1386	CL15493.Contig1	mitochondrial carrier protein [Thalassiosira pseudonana CCMP1335] >gi	Thalassiosira pseudonana CCMP1335	1	0.912	0.8734	0.6368	0.4631	0.4406	0.2874	0.8472	0.7642	0.8395	0.7442
1387	CL15232.Contig1	U2 snRNP auxiliary factor, large subunit (ISS) [Ostreococcus tauri] >gi	Ostreococcus tauri	1	0.8395	0.6909	1.1482	0.8352	1.0666	0.7997	1.0765	0.7979	1.1803	0.7888
1388	CL15050.Contig1	protein tyrosine phosphatase [Ectocarpus siliculosus]	Ectocarpus siliculosus	1	2.8576	0.225	2.466	0.2591	1.5276	0.466	0.0122	0.0691	1	0.9894
1389	CL14017.Contig1	diphosphonucleotide phosphatase1 [Zea mays] >gi	Zea mays	1	0.8395	0.7914	0.8166	0.6965	0.5346	0.8117	0.7178	0.4731	0.3873	0.2057
1390	CL13731.Contig1	F6 [Gossypium hirsutum]	Gossypium hirsutum	1	0.9376	0.9047	0.7244	0.5715	0.8241	0.7141	1.1272	0.791	0.6368	0.4627
1391	CL12687.Contig1	aspartate aminotransferase [Micromonas sp. RCC299] >gi	Micromonas sp. RCC299	1	0.879	0.815	1.0471	0.916	1.3428	0.5795	1.4191	0.5248	1.3183	0.5985
1392	CL12658.Contig1	flagella associated protein [Chlamydomonas reinhardtii] >gi	Chlamydomonas reinhardtii	1	0.9727	0.8798	0.5248	0.3387	0.5702	0.4198	0.3221	0.2028	1.7219	0.4188
1393	CL12346.Contig1	Chain A, X-Ray Structure Of Imidazoleglycerol-Phosphate Dehydratase >gi|88192814|pdb|2F1D|B Chain B, X-Ray Structure Of Imidazoleglycerol-Phosphate Dehydratase >gi|88192815|pdb|2F1D|C Chain C, X-Ray Structure Of Imidazoleglycerol-Phosphate Dehydratase >gi|88192816|pdb|2F1D|D Chain D, X-Ray Structure Of Imidazoleglycerol-Phosphate Dehydratase >gi|88192817|pdb|2F1D|E Chain E, X-Ray Structure Of Imi…	All	1	1.0375	0.9184	0.7516	0.5178	0.871	0.8204	0.8954	0.7661	1.0765	0.9617
1394	CL12308.Contig1	Os01g0242500 [Oryza sativa Japonica Group] >gi	Oryza sativa Japonica Group	1	0.787	0.6573	0.912	0.8709	1.2023	0.7117	0.7798	0.6475	0.955	0.9329
1395	CL115.Contig1	cytidine deaminase, putative [Ricinus communis] >gi	Ricinus communis	1	1.028	0.8653	1.1066	0.7615	1.1803	0.8713	0.5808	0.8503	0.1486	0.3406
1396	CL11184.Contig1	NADH-ubiquinone oxidoreductase 19 kDa subunit [Zea mays]	Zea mays	1	0.3767	0.6878	0.6486	0.8194	1.5276	0.6572	1.8197	0.5474	0.7311	0.8233
1397	CL11010.Contig1	Peroxisomal membrane protein MPV17 and related proteins (ISS) [Ostreococcus tauri] >gi	Ostreococcus tauri	1	0.3499	0.2299	0.8166	0.7071	0.5808	0.4015	0.6427	0.4661	0.7112	0.5501
1398	CL10784.Contig1	rhodanese domain phosphatase [Chlamydomonas reinhardtii] >gi	Chlamydomonas reinhardtii	1	1.888	0.3782	1.7378	0.4171	0.4529	0.3267	1.0471	0.7179	0.8318	0.8123
1399	Unigene6742	Valueine--tRNA ligase [Ectocarpus siliculosus]	Ectocarpus siliculosus	1	0.7798	0.6255	1.0093	0.7763	0.7798	0.7245	0.6427	0.5025	0.6427	0.5044
1400	Unigene6165	uncharacterized protein [Arabidopsis thaliana] >gi	Arabidopsis thaliana	1	0.7798	0.4445	0.929	0.7876	0.879	0.8309	1.0375	0.7809	0.7311	0.5503
1401	Unigene1884	peroxisomal membrane protein-related [Ectocarpus siliculosus]	Ectocarpus siliculosus	1	0.6486	0.4455	0.6792	0.4908	1.028	0.8971	0.6138	0.4086	0.5445	0.4036
1402	CL9937.Contig1	peptidase M50 family protein [Micromonas sp. RCC299] >gi	Micromonas sp. RCC299	1	1.1169	0.7682	0.9817	0.6696	0.7379	0.9811	0.8395	0.885	1.3428	0.5758
1403	CL6728.Contig1	structural constituent of nuclear pore [Arabidopsis thaliana] >gi	Arabidopsis thaliana	1	1.1482	0.7859	1.0093	0.9802	1	0.9982	0.9727	0.9575	0.9727	0.9441
1404	CL490.Contig1	Indole-3-glycerol-phosphate synthase (C-terminal region) Indole-3-glycerol-phosphate synthase (N-ter [Ectocarpus siliculosus]	Ectocarpus siliculosus	1	0.8954	0.7485	0.4406	0.6418	1.0864	0.8253	0.0592	0.1745	1	0.7134
1405	CL4382.Contig1	ribosome biogenesis ATPase RIX7 [Phytophthora infestans T30-4] >gi	Phytophthora infestans T30-4	1	1.1695	0.7493	0.9036	0.8519	2.3121	0.2747	1.3552	0.5664	2.2284	0.2863
1406	CL4332.Contig1	probable bifunctional purine synthesis protein putat [Albugo laibachii Nc14]	Albugo laibachii Nc14	1	1.2823	0.7631	1.8197	0.6389	0.7586	0.9528	1.4859	0.8265	1.6596	0.7211
1407	CL4144.Contig1	nucleotide-binding protein [Arabidopsis thaliana]	Arabidopsis thaliana	1	0.879	0.7652	1.0093	0.9756	0.9908	0.929	1.2134	0.6531	1.2134	0.7321
1408	CL1937.Contig1	PCB2 [Zea mays] >gi	Zea mays	2	0.9638	0.809	0.7178	0.4525	0.7798	0.5307	0.5346	0.334	0.4487	0.2649
1409	CL1786.Contig1	formaldehyde dehydrogenase/S-formylglutathione hydrolase [Micromonas pusilla CCMP1545] >gi	Micromonas pusilla CCMP1545	2	0.631	0.6225	1.028	0.9225	0.9376	0.7661	0.929	0.9041	0.7379	0.7476
1410	CL169.Contig2	coiled-coil domain 6-like protein [Chlamydomonas reinhardtii] >gi	Chlamydomonas reinhardtii	3	1.0445	0.7072	1.002	0.8039	1.1682	0.8525	1.3305	0.6486	0.9727	0.943
1411	CL16672.Contig1	RecName: Full=Putative polysaccharide-binding protein; Flags: Precursor >gi|476153|gb|AAA61792.1| Putative polysaccharide binding protein; This protein contains a signal peptide and four domains similar to cellulose-binding domains of fungal cellulases; A proline/serine/threonine rich linker region connects domains II and III [Porphyra purpurea]	Porphyra purpurea	1	1.0864	0.8473	0.863	0.7824	0.9908	0.9946	1.1066	0.8229	1.3428	0.577
1412	CL16024.Contig1	MPT family transporter: inner membrane translocase (import) Tim50 [Ostreococcus lucimarinus CCE9901] >gi	Ostreococcus lucimarinus CCE9901	1	0.9817	0.992	1.8535	0.3567	1.9409	0.3349	2.9648	0.2185	1.8197	0.3645
1413	CL15267.Contig1	RecName: Full=Photosystem II D2 protein; Short=PSII D2 protein; AltName: Full=Photosystem Q(A) protein	All	1	0.7656	0.6603	0.7943	0.608	1.1912	0.6525	0.8954	0.8244	1.1912	0.7143
1414	CL13959.Contig1	eukaryotic translation initiation factor 2B family protein / eIF-2B family protein [Ectocarpus siliculosus]	Ectocarpus siliculosus	1	0.9817	0.9776	1.0471	0.8223	0.7379	0.871	0.6194	0.9465	1.028	0.9724
1415	CL12323.Contig1	Putative 3-ketoacyl-CoA reductase [Ectocarpus siliculosus]	Ectocarpus siliculosus	1	0.5861	0.4067	1.0471	0.9154	0.4207	0.2727	0.871	0.8029	1.1695	0.7484
1416	CL12210.Contig1	protein ELC [Arabidopsis thaliana] >gi	Arabidopsis thaliana	1	0.912	0.7784	1.1376	0.9188	0.597	0.4089	1.4723	0.5789	1.5417	0.5513
1417	CL11443.Contig1	light-harvesting protein [Galdieria sulphuraria]	Galdieria sulphuraria	1	0.9376	0.9171	0.9638	0.9618	1.9055	0.3448	1.0093	0.9685	0.8472	0.7566
1418	CL10315.Contig1	2-hydroxyphytanoyl-CoA lyase [Zea mays]	Zea mays	3	0.8196	0.617	1.1066	0.6739	0.8728	0.6264	0.6138	0.8113	1.0471	0.9223
1419	Unigene7589	electron transfer flavoprotein-ubiquinone oxidoreductase [Chlamydomonas reinhardtii] >gi	Chlamydomonas reinhardtii	1	1.0666	0.8768	0.8872	0.7962	0.9462	0.8929	1.0765	0.9279	1.4191	0.5882
1420	Unigene7212	Os07g0626800 [Oryza sativa Japonica Group] >gi	Oryza sativa Japonica Group	3
1421	Unigene6806	methionyl-tRNA formyltransferase [Ectocarpus siliculosus]	Ectocarpus siliculosus	1	0.955	0.9263	0.929	0.9285	0.912	0.8637	0.8551	0.7511	0.7943	0.664
1422	Unigene5781	adenosylmethionine-8-amino-7-oxononanoate aminotransferase [Arabidopsis thaliana] >gi	Arabidopsis thaliana	1	1	0.977	1.2823	0.6365	1.0765	0.8174	0.9462	0.949	1.0864	0.8427
1423	Unigene4590	nicotinate-nucleotide pyrophosphorylase [Thalassiosira pseudonana CCMP1335] >gi	Thalassiosira pseudonana CCMP1335	1	0.912	0.7916	1.2474	0.7369	1.0864	0.8996	0.7112	0.4954	1.1588	0.8539
1424	CL8215.Contig1	Os01g0127400 [Oryza sativa Japonica Group] >gi	Oryza sativa Japonica Group	1	0.3192	0.3546	0.6918	0.6182	0.3873	0.367	0.2355	0.2979	0.631	0.5889
1425	CL7841.Contig1	conserved unknown protein [Ectocarpus siliculosus]	Ectocarpus siliculosus	1	1.0093	0.9769	1.1482	0.7722	0.7447	0.6035	1.1695	0.746	0.9376	0.9083
1426	CL5588.Contig1	tRNA (guanine-N(7)-)-methyltransferase [Ectocarpus siliculosus]	Ectocarpus siliculosus	1	0.8872	0.8205	0.9462	0.9267	0.8472	0.7597	0.7447	0.6026	0.8872	0.8195
1427	CL5037.Contig1	ATP synthase CF1 epsilon subunit [Pyropia yezoensis] >gi	Pyropia yezoensis	5	0.6464	0.7316	0.3602	0.9185	0.3981	0.258	0.1706	0.1395	0.1644	0.1366
1428	CL2890.Contig1	fructosamine 3 kinase related protein [Ectocarpus siliculosus]	Ectocarpus siliculosus	1	1.3062	0.6067	1.1588	0.7617	0.879	0.8174	1.2359	0.6709	0.863	0.778
1429	CL14886.Contig1	Fmt protein (ISS) [Ostreococcus tauri] >gi	Ostreococcus tauri	1	0.7586	0.8809	0.9462	0.8821	0.2489	0.9234	0.3221	0.563	1.2823	0.6782
1430	CL13648.Contig1	Os08g0258200 [Oryza sativa Japonica Group] >gi	Oryza sativa Japonica Group	1	1.7219	0.666	0.7047	0.9172	1.4322	0.9064	4.1305	0.2919	5.7016	0.211
1431	CL12208.Contig1	Cu/Zn superoxide dismutase [Brassica napus] >gi	Brassica napus	1	1.1588	0.8167	1.3062	0.8149	0.9727	0.9964	0.6486	0.9512	1.4322	0.7464
1432	CL12121.Contig1	vacuolar H+-ATPase (EC 3.6.1.-) C chain - red alga (Porphyra tenera) >gi|6520175|dbj|BAA87944.1| vacuolar-ATPase c subunit [Pyropia yezoensis] >gi	Pyropia yezoensis	1	0.4018	0.2563	0.9817	0.964	1.6444	0.4286	0.9908	0.9572	1.0765	0.7997
1433	CL11780.Contig1	Os03g0241200 [Oryza sativa Japonica Group] >gi	Oryza sativa Japonica Group	1	0.5395	0.3738	0.9462	0.9825	0.9462	0.8673	0.871	0.806	0.6252	0.4486
1434	CL11551.Contig1	Os01g0613300 [Oryza sativa Japonica Group] >gi	Oryza sativa Japonica Group	1	1.3552	0.5167	1.7378	0.3496	1.2246	0.6883	1.0765	0.7863	1.4191	0.5439
1435	CL11100.Contig1	hydrolase family 31 protein [Micromonas sp. RCC299] >gi	Micromonas sp. RCC299	1	1.1482	0.7678	0.9727	0.9686	0.9462	0.9181	1.6596	0.4133	0.5346	0.3583
1436	CL10841.Contig1	phosphoribosylformylglycinamidine cyclo-ligase [Oryza sativa Indica Group]	Oryza sativa Indica Group	1	1.7219	0.5211	2.1677	0.4195	2.2699	0.4388	2.1878	0.4644	2.729	0.3853
1437	Unigene7919	Os03g0831500 [Oryza sativa Japonica Group] >gi	Oryza sativa Japonica Group	1	1.1272	0.8023	1.4454	0.5078	1.4723	0.4939	1.6144	0.4282	1.2589	0.6521
1438	Unigene7737	methylmalonate semialdhyde dehydrogenase [Phaeodactylum tricornutum CCAP 1055/1] >gi	Phaeodactylum tricornutum CCAP 1055/1	1	1.4859	0.6763	3.9811	0.8604	2.1478	0.646	6.4863	0.7785	7.7983	0.6272
1439	Unigene5747	acetohydroxyacid synthase large subunit [Pyropia yezoensis] >gi	Pyropia yezoensis	1	1.0568	0.9195	0.8872	0.8912	0.6081	0.6737	0.52	0.7088	0.8017	0.889
1440	CL6711.Contig1	protoporphyrinogen IX oxidase (mitochondrial)2 [Zea mays] >gi	Zea mays	1	1.0864	0.8593	1.1695	0.7563	1.1376	0.7931	1.0965	0.8151	1.2823	0.6423
1441	CL6549.Contig1	metallophosphoesterase [Chlamydomonas reinhardtii] >gi	Chlamydomonas reinhardtii	1	0.7379	0.5855	0.6138	0.4357	1.2706	0.6439	1.1482	0.7731	0.9462	0.9229
1442	CL5930.Contig1	peptidyl-prolyl cis-trans isomerase CYP19-4 precursor [Zea mays]	Zea mays	2	0.5546	0.4847	0.3565	0.3406	0.302	0.3092	0.2377	0.2766	0.2606	0.2902
1443	CL15015.Contig1	NADH dehydrogenase I (Complex I) iron-sulfur protein 75kDa subunit; K03934 NADH dehydrogenase (ubiquinone) Fe-S protein 1 [EC:1.6.5.3 1.6.99.3]	EC:1.6.5.3 1.6.99.3	1	0.9908	0.9983	0.6855	0.5161	0.7311	0.5805	0.6607	0.4908	0.6026	0.4264
1444	Unigene339	KH domain-containing protein [Arabidopsis thaliana] >gi	Arabidopsis thaliana	1	1.3932	0.5424	1.5136	0.4758	1.7378	0.3897	3.02	0.2148	3.4041	0.1961
1445	CL1812.Contig1	formin 2A [Physcomitrella patens]	Physcomitrella patens	1	0.7047	0.5439	1.7061	0.3962	1.3428	0.5751	1.4191	0.5245	2.466	0.257
1446	CL13312.Contig1	cysteine desulfuration protein [Volvox carteri f. nagariensis] >gi	Volvox carteri f. nagariensis	1	0.7656	0.6081	1.0965	0.8244	0.9638	0.8514	1.1272	0.781	1.028	0.9547
1447	Unigene3345	NDPK3a nucleotide diphosphate kinase 3 protein [Physcomitrella patens subsp. patens] >gi	Physcomitrella patens subsp. patens	2	1.0093	0.9282	1.1588	0.8404	1.0965	0.7959	0.8954	0.8526	1.028	0.9503
1448	CL15599.Contig1	mitogen activated protein kinase 9 [Selaginella moellendorffii] >gi	Selaginella moellendorffii	1	0.7727	0.6435	0.6982	0.5382	0.787	0.6568	0.7727	0.6397	0.9036	0.8518
1449	CL12789.Contig1	Os10g0486000 [Oryza sativa Japonica Group] >gi	Oryza sativa Japonica Group	1	0.6982	0.5374	0.302	0.2022	2.208	0.2883	1.2589	0.6453	0.4207	0.2717
1450	CL491.Contig1	bifunctional phosphoribosyl-AMP cyclohydrolase/phosphoribosyl-ATP pyrophosphatase [Chlamydomonas reinhardtii] >gi	Chlamydomonas reinhardtii	1	1.0965	0.8319	1.2134	0.6934	1.556	0.4534	0.7516	0.6047	1.0375	0.9274
1451	CL15543.Contig1	periplasmic binding protein [Ectocarpus siliculosus]	Ectocarpus siliculosus	1	2.5586	0.2486	2.6303	0.2426	1.4723	0.4951	1.3183	0.5955	1.2474	0.6647
1452	CL7052.Contig1	RecName: Full=Pantoate--beta-alanine ligase; AltName: Full=Pantoate-activating enzyme; AltName: Full=Pantothenate synthetase; Flags: Precursor >gi|2292921|emb|CAA71302.1| pantoate--beta-alanine ligase [Lotus japonicus]	Lotus japonicus	1	0.7727	0.4762	0.9462	0.841	1.028	0.7981	1	0.7596	0.7727	0.3925
1453	Unigene7274	Os02g0805500 [Oryza sativa Japonica Group] >gi	Oryza sativa Japonica Group	1	1	0.9783	0.9204	0.8809	0.9638	0.95	1.0666	0.8777	1.0471	0.9133
1454	CL5305.Contig1	protoporphyrinogen IX oxidase (mitochondrial)2 [Zea mays] >gi	Zea mays	3	1.6596	0.6734	1.3062	0.9567	0.227	0.3854	1.6749	0.5004	1.7865	0.6692
1455	CL3764.Contig1	TCP domain class transcription factor [Malus x domestica]	Malus x domestica	2	1.8365	0.6741	1.0471	0.9076	0.9036	0.8703	1.0691	0.3898	2.1281	0.4424
1456	CL8339.Contig1	ribosomal protein S14 [Chlorokybus atmophyticus] >gi	Chlorokybus atmophyticus	2	0.8017	0.5049	0.8166	0.3394	0.6918	0.0961	0.6918	0.1572	0.8166	0.3462
1457	CL2222.Contig1	NAD(P) transhydrogenase [Chlamydomonas reinhardtii] >gi	Chlamydomonas reinhardtii	1	1.2023	0.7595	1.2023	0.6216	0.9727	0.7643	1.0093	0.9136	1.2823	0.6864
1458	CL9033.Contig1	pollen coat oleosin-glycine rich protein [Arabidopsis arenosa]	Arabidopsis arenosa	2	1.0568	0.7702	1.1695	0.6615	1.1066	0.6745	1.0864	0.6511	1.1588	0.7526
1459	CL15696.Contig1	carbonic anhydrase [Pyropia yezoensis]	Pyropia yezoensis	1	0.871	0.7929	1.0666	0.8785	1.4191	0.5234	1.6904	0.4015	1.4588	0.5036
1460	CL16056.Contig1	26S proteasome subunit like protein [Ectocarpus siliculosus]	Ectocarpus siliculosus	1	0.871	0.9753	0.9036	0.8317	0.7244	0.5615	0.863	0.7727	0.955	0.9276
1461	CL2145.Contig1	Os10g0357800 [Oryza sativa Japonica Group] >gi	Oryza sativa Japonica Group	1	1.3677	0.56	0.3532	0.2308	0.6138	0.4338	1.3183	0.6	0.9036	0.858
1462	CL9305.Contig1	set1 complex component swd2 [Zea mays] >gi	Zea mays	1	1.028	0.9472	0.8091	0.6957	0.6368	0.4595	0.7656	0.6246	1.3062	0.609
1463	CL3480.Contig1	histone deacetylase family protein, plastidal [Ectocarpus siliculosus]	Ectocarpus siliculosus	1	1.1482	0.7718	1.8197	0.3663	1.4723	0.496	2.3768	0.269	1.8707	0.3528
1464	CL12515.Contig1	uncharacterized protein [Arabidopsis thaliana] >gi	Arabidopsis thaliana	2	1.0471	0.5218	1.0375	0.6097	1.028	0.6396	1.1376	0.5239	1.1066	0.4824
1465	CL12497.Contig1	transcriptional regulator-like protein [Chlamydomonas reinhardtii] >gi	Chlamydomonas reinhardtii	1	0.9204	0.7324	1.0471	0.9061	0.5916	0.3711	0.6855	0.5384	0.7727	0.5712
1466	CL12070.Contig1	dual-specificity protein phosphatase 6 [Chlamydomonas reinhardtii] >gi	Chlamydomonas reinhardtii	1	1.3552	0.5684	1.1912	0.7153	0.8954	0.8333	1.5704	0.4465	1.2359	0.6704
1467	CL5322.Contig1	serine acetyltransferase [Cyanidioschyzon merolae]	Cyanidioschyzon merolae	1	1.7701	0.3768	1.6293	0.423	1.6293	0.4236	1.9409	0.3354	1.7865	0.3732
1468	CL144.Contig1	emp24/gp25L/p24 family/GOLD domain-containing protein [Arabidopsis thaliana] >gi	Arabidopsis thaliana	1	0.6026	0.4227	0.8954	0.8385	1.6444	0.4194	0.6792	0.5099	1.1066	0.8274
1469	Unigene6074	20S proteasome beta subunit [Ectocarpus siliculosus]	Ectocarpus siliculosus	2	1.1272	0.7286	0.879	0.7493	1.0965	0.8134	1.0666	0.9438	1.4322	0.5353
1470	CL2561.Contig1	PTAC17 [Arabidopsis lyrata subsp. lyrata] >gi	Arabidopsis lyrata subsp. lyrata	3	0.9966	0.3504	2.4384	0.4062	1.6908	0.9753	3.5648	0.8851	1.0186	0.8404
1471	CL13778.Contig1	N-acetyltransferase [Chlamydomonas reinhardtii] >gi	Chlamydomonas reinhardtii	1	1.0765	0.7411	1.0471	0.8896	0.7727	0.7417	1.4859	0.4887	1.0765	0.8604
1472	Unigene3537	acetyl-CoA carboxylase biotin carboxyl carrier [Pyropia yezoensis] >gi	Pyropia yezoensis	1
1473	CL2394.Contig1	nucleolar protein NOP5 [Phytophthora infestans T30-4] >gi	Phytophthora infestans T30-4	1	1.028	0.9364	1.2589	0.6452	0.912	0.8737	0.9817	0.9923	1.0965	0.8403
1474	CL8602.Contig1	ubiquinone biosynthesis protein COQ9 [Phytophthora infestans T30-4] >gi	Phytophthora infestans T30-4	1	1.0765	0.9111	0.9376	0.8794	1.3804	0.4978	1.1803	0.8198	1.3062	0.618
1475	CL9261.Contig1	hypothetical protein; K00833 adenosylmethionine-8-amino-7-oxononanoate aminotransferase [EC:2.6.1.62]	EC:2.6.1.62	1	0.9036	0.9331	1.1482	0.8675	1.1169	0.8708	1.2359	0.7296	1.0965	0.8552
1476	CL174.Contig2	trehalose-6-phosphate phosphatase, fragment (C-terminal end) [Ectocarpus siliculosus]	Ectocarpus siliculosus	2	0.702	0.6481	0.8241	0.7802	0.631	0.5367	0.7311	0.566	0.0535	0.1036
1477	CL14331.Contig1	DEAD box helicase [Ectocarpus siliculosus]	Ectocarpus siliculosus	1	1.3804	0.551	1.3552	0.5684	1.0965	0.8328	1.1376	0.7779	1.3428	0.5825
1478	CL10947.Contig1	Os02g0221500 [Oryza sativa Japonica Group] >gi	Oryza sativa Japonica Group	1	0.929	0.9703	0.8954	0.9299	0.9376	0.9474	1.3305	0.5496	1.0568	0.79
1479	CL16437.Contig1	AT5G10170-like protein [Arabidopsis arenosa]	Arabidopsis arenosa	1	1.556	0.4534	1.028	0.947	1.0568	0.894	1.406	0.5345	1.7219	0.3931
1480	CL248.Contig1	SM/Sec1-family protein [Physcomitrella patens subsp. patens] >gi	Physcomitrella patens subsp. patens	1	1	0.9882	1.1066	0.7134	0.8166	0.54	0.9204	0.8083	0.9908	0.994
1481	Unigene7265	hypothetical protein AURANDRAFT_6555 [Aureococcus anophagefferens]	Aureococcus anophagefferens	1	1.6293	0.4158	2.729	0.3141	2.208	0.3666	1.6749	0.3543	0.3981	0.5669
1482	CL2312.Contig1	N-terminal kinase-like protein [Phytophthora infestans T30-4] >gi	Phytophthora infestans T30-4	1	0.929	0.8689	0.955	0.9763	1.0568	0.9009	0.8017	0.7495	1.1376	0.7263
1483	CL10789.Contig1	DNA topoisomerase IV subunit B [Ectocarpus siliculosus]	Ectocarpus siliculosus	1	1.2823	0.634	0.9638	0.9603	0.9036	0.8576	1.0186	0.9504	2.5119	0.2547
1484	CL14933.Contig1	Os10g0189100 [Oryza sativa Japonica Group] >gi	Oryza sativa Japonica Group	1	0.5598	0.6988	1.2359	0.6065	1.0186	0.7732	0.8395	0.7725	1.0965	0.8858
1485	CL6806.Contig1	Argonaute1 (AGO1) [Phytophthora infestans T30-4] >gi	Phytophthora infestans T30-4	1	1.028	0.9004	1.1803	0.4761	1.1695	0.5512	1.028	0.6436	1.2359	0.4306
1486	CL12499.Contig1	ubiquitin-like protein 5 [Hordeum vulgare]	Hordeum vulgare	1	0.9908	0.4198	1.1482	0.2228	1.1272	0.1709	1.3552	0.0557	1.3428	0.0615
1487	CL15643.Contig1	Predicted pilin-like transcription factor (ISS) [Ostreococcus tauri] >gi	Ostreococcus tauri	1	1.2246	0.9608	1.0093	0.6304	0.5297	0.1582	2.1478	0.4411	1.803	0.5943
1488	CL11805.Contig1	Sec61beta [Medicago truncatula]	Medicago truncatula	1	0.955	0.825	1.1169	0.8716	1.2246	0.604	1.3932	0.5553	0.9462	0.8071
1489	Unigene5369	photosystem I subunit XI [Porphyra purpurea] >gi	Porphyra purpurea	2	1.0375	0.9502	1.028	0.9113	1.1066	0.8489	0.8166	0.7337	1.0864	0.8759
1490	CL14139.Contig1	Enoyl-CoA hydratase [Ectocarpus siliculosus]	Ectocarpus siliculosus	1	1.0375	0.9204	0.673	0.5057	0.8017	0.6886	0.6855	0.5201	0.4656	0.3046
1491	CL16449.Contig1	RecName: Full=Probable alanyl-tRNA synthetase, chloroplastic; AltName: Full=Alanine--tRNA ligase; Short=AlaRS	All	1	1.0093	0.9578	1.2589	0.6184	1.0375	0.9058	0.8091	0.6725	1.3305	0.5464
1492	CL10244.Contig1	F20B17.21 [Arabidopsis thaliana]	Arabidopsis thaliana	1	0.8091	0.6056	0.7727	0.6133	1.2359	0.7517	0.7047	0.4969	0.4742	0.2767
1493	CL1935.Contig1	protein arginine methyltransferase [Micromonas sp. RCC299] >gi	Micromonas sp. RCC299	1	0.9908	0.9988	1.0965	0.8347	1.2942	0.6176	1.0864	0.8549	1.3552	0.5692
1494	CL13823.Contig1	Os09g0411700 [Oryza sativa Japonica Group] >gi	Oryza sativa Japonica Group	1	0.7943	0.6626	0.5808	0.5488	0.3436	0.2318	0.52	0.2978	0.1472	0.2776
1495	CL12044.Contig1	PREDICTED: similar to protein synthesis initiation factor-like [Vitis vinifera]	Vitis vinifera	1	1.1803	0.6797	0.8551	0.8804	0.7798	0.945	0.4285	0.594	0.8017	0.9951
1496	CL10072.Contig1	Small nuclear ribonucleoprotein-associated protein D1 [Ectocarpus siliculosus]	Ectocarpus siliculosus	1	0.9376	0.8586	0.9462	0.8428	0.929	0.9638	0.7112	0.4971	1	0.9908
1497	CL11902.Contig1	Os02g0167700 [Oryza sativa Japonica Group] >gi	Oryza sativa Japonica Group	1	0.8318	0.8828	0.6546	0.4616	0.6194	0.4245	0.6427	0.4807	0.6546	0.5242
1498	CL7640.Contig1	Zinc carboxypeptidase family protein [Ectocarpus siliculosus]	Ectocarpus siliculosus	1	0.3802	0.2478	1.0864	0.8594	0.8241	0.7142	0.7727	0.6401	0.5546	0.3763
1499	Unigene4625	SAM-dependent methyltransferases [Ectocarpus siliculosus]	Ectocarpus siliculosus	1	0.8091	0.6973	0.8872	0.8735	0.879	0.8308	0.7516	0.6116	0.597	0.4137
1500	CL14459.Contig1	DNA damage-inducible protein 1 [Arabidopsis thaliana] >gi	Arabidopsis thaliana	1	0.9908	0.9972	1.3677	0.5624	1.6293	0.4273	1.3552	0.5693	1.4322	0.5188
1501	CL15212.Contig1	SM/Sec1-family protein [Chlamydomonas reinhardtii] >gi	Chlamydomonas reinhardtii	1	0.8472	0.7629	1.0965	0.8427	2.1086	0.3028	0.9036	0.8504	1.4454	0.5113
1502	Unigene6954	26S proteasome regulatory complex [Volvox carteri f. nagariensis] >gi	Volvox carteri f. nagariensis	1	1.1588	0.7189	1.1169	0.7678	1.1169	0.7981	0.5395	0.2315	1.0864	0.8139
1503	CL12431.Contig1	Serine/threonine protein phosphatase (ISS) [Ostreococcus tauri] >gi	Ostreococcus tauri	1	1.2589	0.3995	0.9204	0.7599	0.9817	0.9872	1	0.9733	1.1066	0.6653
1504	CL6309.Contig1	epsin N-terminal homology (ENTH) domain-containing protein [Musa balbisiana]	Musa balbisiana	1	0.8395	0.5488	0.7178	0.3007	1.0375	0.8641	0.673	0.2417	1.1695	0.5686
1505	Unigene2682	pyrophosphate--fructose-6-phosphate 1-phosphotransferase [Arabidopsis thaliana] >gi	Arabidopsis thaliana	2	1.1376	0.3031	1.0765	0.6798	1.028	0.7756	0.9727	0.9543	1.0864	0.5944
1506	Unigene7799	oxidoreductase domain protein [Ectocarpus siliculosus]	Ectocarpus siliculosus	2	1.1588	0.826	1.2246	0.6622	1.0375	0.999	0.9817	0.9496	1.3305	0.6628
1507	CL2288.Contig1	Mei2-like protein [Pinus taeda]	Pinus taeda	1	1.6904	0.4019	1.7865	0.372	0.15	0.1305	2.421	0.2632	2.421	0.264
1508	CL949.Contig1	possible protein kinase: ABC1 family protein [Paulinella chromatophora] >gi	Paulinella chromatophora	1	0.8318	0.7338	0.9376	0.9111	0.8091	0.6947	0.4786	0.314	0.3908	0.2544
1509	CL1256.Contig1	RecName: Full=60S ribosomal protein L35 >gi|6984224|gb|AAF34800.1|AF227980_1 60S ribosomal protein L35 [Euphorbia esula]	Euphorbia esula	2	1.7865	0.2257	1.5417	0.4147	0.52	0.4047	0.4875	0.9156	1.6144	0.2158
1510	CL7282.Contig1	SGF29 tudor-like domain -containing protein [Arabidopsis thaliana] >gi	Arabidopsis thaliana	1	1.3062	0.6125	1.2023	0.7035	1.6144	0.4284	1.1912	0.723	1.1695	0.7399
1511	CL16656.Contig1	Pyridoxine/pyridoxamine 5\'-phosphate oxidase [Ectocarpus siliculosus]	Ectocarpus siliculosus	1	1.0186	0.9508	0.9204	0.8772	1.0666	0.8793	1.1376	0.7722	1.3305	0.5715
1512	CL7822.Contig1	Beta-transducin family (WD-40 repeat) protein (ISS) [Ostreococcus tauri] >gi	Ostreococcus tauri	1	1.1482	0.7716	0.8872	0.8242	1.1482	0.7756	1.0765	0.8723	0.9908	0.9987
1513	CL3799.Contig1	Sorting and Assembly Machinery 50kDa protein (N-terminal) [Ectocarpus siliculosus]	Ectocarpus siliculosus	1	0.9908	0.9746	1.0471	0.936	1.1803	0.7662	1.1912	0.6869	1.2942	0.6456
1514	CL298.Contig1	component of cytosolic 80S ribosome and 60S large subunit [Volvox carteri f. nagariensis] >gi	Volvox carteri f. nagariensis	1	1.9231	0.1237	0.6486	0.6744	0.871	0.8053	0.4246	0.6199	0.413	0.5757
1515	CL12833.Contig1	B1142C05.17 [Ectocarpus siliculosus]	Ectocarpus siliculosus	2	1.4191	0.5618	1.3932	0.8775	2.3335	0.2899	2.8054	0.1104	2.0893	0.3424
1516	CL5545.Contig1	serine acetyltransferase [Cyanidioschyzon merolae]	Cyanidioschyzon merolae	1	0.9036	0.846	1.0186	0.9572	0.9204	0.888	1.3183	0.5956	1.4588	0.507
1517	CL9664.Contig1	unknown protein [Oryza sativa Japonica Group]	Oryza sativa Japonica Group	1	0.9727	0.968	0.912	0.8723	0.879	0.8069	0.7943	0.6678	1.2023	0.7074
1518	CL13200.Contig1	UBX domain containing protein, expressed [Oryza sativa Japonica Group]	Oryza sativa Japonica Group	1	0.7586	0.6209	0.9727	0.9754	1.028	0.9355	0.7047	0.5413	1.6749	0.4096
1519	CL2583.Contig1	lectin-like protein [Gracilaria fisheri]	Gracilaria fisheri	1	1	0.9387	1.0471	0.7935	1.0965	0.7029	1.6144	0.2864	1.1169	0.6582
1520	CL14546.Contig1	basic helix-loop-helix (ISS) [Ostreococcus tauri] >gi	Ostreococcus tauri	1	0.4487	0.2888	0.3597	0.2417	0.3664	0.2653	0.3076	0.2001	0.3281	0.2259
1521	CL13078.Contig1	LOC100282883 [Zea mays] >gi	Zea mays	1	0.9727	0.8191	0.6855	0.4473	0.8091	0.4783	0.9462	0.7893	0.9638	0.8198
1522	CL7168.Contig1	hypothetical protein; K09566 peptidyl-prolyl isomerase G (cyclophilin G) [EC:5.2.1.8]	EC:5.2.1.8	1	0.8166	0.7053	0.7311	0.4779	0.5546	0.3511	0.2249	0.1399	0.4055	0.271
1523	CL11259.Contig1	Peptidase M50, mammalian sterol-regulatory element binding protein [Medicago truncatula]	Medicago truncatula	1	1.406	0.6613	1.6596	0.5317	1.2023	0.8167	0.1057	0.3533	0.4487	0.6573
1524	CL2003.Contig1	Os05g0512400 [Oryza sativa Japonica Group] >gi	Oryza sativa Japonica Group	1	0.7047	0.8628	0.787	0.8737	0.5598	0.7134	0.5861	0.7175	0.4875	0.8044
1525	CL416.Contig1	splicing coactivator subunit-like protein [Oryza sativa Indica Group]	Oryza sativa Indica Group	1	1.1695	0.9643	0.8551	0.9372	1.0666	1	0.5598	0.7587	1.7378	0.6534
1526	CL11149.Contig1	long flagella [Chlamydomonas reinhardtii]	Chlamydomonas reinhardtii	1	0.879	0.8163	0.871	0.8019	0.5861	0.4058	1.9055	0.3419	0.929	0.8909
1527	CL5012.Contig1	inositol polyphosphate kinase [Chlamydomonas reinhardtii] >gi	Chlamydomonas reinhardtii	1	0.8954	0.82	1.3552	0.5328	1.1066	0.7186	0.8872	0.8125	0.929	0.9594
1528	CL7839.Contig1	THO complex subunit 3 [Arabidopsis thaliana] >gi	Arabidopsis thaliana	1	0.631	0.4559	0.4699	0.3078	0.787	0.6566	0.8166	0.7038	0.3133	0.2081
1529	CL280.Contig2	COG0634: Hypoxanthine-guanine phosphoribosyltransferase (ISS) [Ostreococcus tauri] >gi	Ostreococcus tauri	1	1.0765	0.9299	1.2474	0.6153	1.2474	0.6684	1.6144	0.3649	1.1803	0.7054
1530	CL13525.Contig1	ATMPK9 [Arabidopsis thaliana]	Arabidopsis thaliana	1	1.0375	0.9149	1.6749	0.5271	1.0864	0.951	1.2134	0.546	1.2246	0.8658
1531	CL15830.Contig1	importin 7 [Chlamydomonas reinhardtii] >gi	Chlamydomonas reinhardtii	1	1.9055	0.3434	1.406	0.5335	1.4322	0.5189	0.2858	0.1947	2.2284	0.2853
1532	CL12700.Contig1	thylakoidal processing peptidase [Thalassiosira pseudonana CCMP1335] >gi	Thalassiosira pseudonana CCMP1335	1	0.7311	0.5694	0.7178	0.58	0.6668	0.4973	0.7447	0.5974	0.7798	0.7241
1533	CL12958.Contig1	LOC100285268 [Zea mays] >gi	Zea mays	2	2.4434	0.1985	2.3768	0.3154	0.7178	0.1782	1.0568	0.2171	2.0324	0.6209
1534	CL1217.Contig1	actin-related protein [Pyropia yezoensis]	Pyropia yezoensis	1	1.2474	0.9933	1.406	0.9782	0.8551	0.9879	2.0512	0.5486	2.884	0.4683
1535	CL266.Contig1	DEAD box helicase [Ectocarpus siliculosus]	Ectocarpus siliculosus	1	1.3428	0.6389	1.0666	0.926	1.1588	0.8991	0.863	0.7753	0.8872	0.7849
1536	CL13094.Contig1	nudix type motif 22 [Zea mays] >gi	Zea mays	1	0.1096	0.4765	1	0.7994	1.1066	0.7574	0.1905	0.251	0.7447	0.5349
1537	CL4365.Contig1	conserved unknown protein [Ectocarpus siliculosus]	Ectocarpus siliculosus	1	0.5808	0.4096	0.7311	0.5521	0.7447	0.5918	0.879	0.8065	0.8017	0.6553
1538	CL12681.Contig1	RNApol24 [Cleome spinosa]	Cleome spinosa	1	1.556	0.4521	0.9376	0.9065	1.0965	0.8431	0.9638	0.9479	0.5754	0.3989
1539	CL13401.Contig1	Putative phosphoserine aminotransferase [Oryza sativa Japonica Group] >gi	Oryza sativa Japonica Group	1	0.8551	0.7699	0.5152	0.3419	0.5105	0.3401	0.5445	0.3692	0.5808	0.405
1540	CL9876.Contig1	50S ribosomal protein L13 [Aureoumbra lagunensis] >gi	Aureoumbra lagunensis	1	0.7516	0.6142	1.1272	0.7536	1.028	0.8231	1.0186	0.8927	0.6486	0.4838
1541	CL5428.Contig1	Os02g0538000 [Oryza sativa Japonica Group] >gi	Oryza sativa Japonica Group	1	0.6982	0.0809	1.0186	0.3068	0.9908	0.1219	1.2023	0.8691	1.0666	0.3861
1542	CL14312.Contig1	Os02g0664300 [Oryza sativa Japonica Group] >gi	Oryza sativa Japonica Group	1	0.9462	0.9356	1.1695	0.5892	0.9908	0.7965	1.3804	0.6432	1.0864	0.8243
1543	Unigene4392	ChaC-like protein [Ectocarpus siliculosus]	Ectocarpus siliculosus	1	0.912	0.8608	1.1588	0.7631	1.1376	0.7858	0.8318	0.7325	0.9462	0.9287
1544	CL8467.Contig1	similar to synaptobrevin-type protein transport protein; K08515 vesicle-associated membrane protein 7	All	1	0.7244	0.5742	0.787	0.6644	1.1169	0.8063	1.1695	0.744	1.2023	0.707
1545	CL4426.Contig1	fructose bisphosphate aldolase class i [Micromonas sp. RCC299] >gi	Micromonas sp. RCC299	1	1.1803	0.7268	1.7061	0.399	1.4859	0.4887	1.803	0.3669	1.2023	0.7071
1546	CL12593.Contig1	phospholipase D [Arabidopsis thaliana]	Arabidopsis thaliana	1	1.2134	0.7942	1.1588	0.8175	1.0568	0.9957	1.028	0.9537	1.2823	0.6891
1547	CL9633.Contig1	cyclophilin [Griffithsia japonica]	Griffithsia japonica	1	1.0765	0.8793	1.4191	0.3629	1.2942	0.4371	2.355	0.0967	1.7219	0.0988
1548	CL10292.Contig1	pyridoxal kinase [Micromonas sp. RCC299] >gi	Micromonas sp. RCC299	3	0.4165	0.9213	1.0186	0.9918	0.5568	0.6961	0.4704	0.9717	1.1066	0.871
1549	CL12478.Contig1	Os02g0234500 [Oryza sativa Japonica Group] >gi	Oryza sativa Japonica Group	1	0.9204	0.8966	0.7586	0.6391	0.6194	0.4475	0.5297	0.3897	0.4831	0.299
1550	CL11707.Contig1	protein binding/ubiquitin-protein ligase 4 [Hevea brasiliensis]	Hevea brasiliensis	2	1.2134	0.1561	2.2699	0.3755	1.3932	0.7833	2.1281	0.1126	2.1281	0.5363
1551	Unigene3449	endoribonuclease L-PSP family protein (ISS) [Ostreococcus tauri] >gi	Ostreococcus tauri	1	1.1588	0.7527	1.4454	0.514	1.3062	0.6076	0.7178	0.5626	0.673	0.5021
1552	CL481.Contig2	uncharacterized protein [Arabidopsis thaliana] >gi	Arabidopsis thaliana	1	0.7586	0.5654	1.1588	0.7188	1.3428	0.5449	1.3305	0.5484	0.879	0.7771
1553	CL16587.Contig1	multidrug resistance protein ABC transporter family [Populus trichocarpa] >gi	Populus trichocarpa	1	1.0864	0.8304	0.2128	0.387	0.5916	0.6537	0.4571	0.6314	0.8395	0.8653
1554	CL51.Contig1	Os03g0729100 [Oryza sativa Japonica Group] >gi	Oryza sativa Japonica Group	1	0.787	0.6634	0.8872	0.8257	0.7943	0.6748	0.9462	0.9188	0.8241	0.7172
1555	CL16318.Contig1	SAM-dependent methyltransferases [Ectocarpus siliculosus]	Ectocarpus siliculosus	1	1.0864	0.8577	0.5861	0.4061	0.597	0.4206	0.3467	0.2274	1.0186	0.9506
1556	CL8191.Contig1	60S ribosomal protein l36e [Cucumis melo subsp. melo]	Cucumis melo subsp. melo	1	1.0568	0.8756	1.0375	0.8988	0.9817	0.987	0.9036	0.7704	1.3428	0.4776
1557	Unigene2174	hypothetical protein AURANDRAFT_24301 [Aureococcus anophagefferens]	Aureococcus anophagefferens	1	1.0568	0.9822	0.5598	0.3418	0.5248	0.3206	1.6596	0.4597	0.9462	0.7738
1558	CL12454.Contig1	diacylglycerol kinase 5 [Arabidopsis thaliana] >gi	Arabidopsis thaliana	1
1559	Unigene1892	Ubiquinol cytochrome c reductase, subunit RIP1 (ISS) [Ostreococcus tauri] >gi	Ostreococcus tauri	1	1.0568	0.5868	0.955	0.7971	0.955	0.8846	0.9036	0.797	1	0.8482
1560	CL11232.Contig1	Predicted dehydrogenase (ISS) [Ostreococcus tauri] >gi	Ostreococcus tauri	2	0.871	0.8546	0.5248	0.3606	0.3436	0.2255	0.3664	0.2377	0.4699	0.306
1561	CL1502.Contig1	proline-rich spliceosome-associated (PSP) family protein [Ectocarpus siliculosus]	Ectocarpus siliculosus	1	1.1912	0.714	0.597	0.4211	1.0375	0.9269	0.9462	0.9226	1.0093	0.9726
1562	CL9371.Contig1	uroporphyrinogen-III synthase [Chlamydomonas reinhardtii] >gi	Chlamydomonas reinhardtii	1	1.1376	0.8728	0.8472	0.9232	1.1588	0.6264	1.1912	0.5576	0.9638	0.9903
1563	CL4640.Contig1	similar to extragenic suppressor of bimD6 mutation {Emericella nidulans} [Arabidopsis thaliana]	Arabidopsis thaliana	1	0.787	0.847	1.4191	0.6481	1.8197	0.491	3.9811	0.2104	4.6132	0.1981
1564	CL12923.Contig1	Os09g0431500 [Oryza sativa Japonica Group] >gi	Oryza sativa Japonica Group	1	1.1588	0.763	0.9462	0.931	0.4285	0.2781	4.1687	0.1698	1.3804	0.5497
1565	CL9746.Contig1	Os05g0121200 [Oryza sativa Japonica Group] >gi	Oryza sativa Japonica Group	2	0.9908	0.9992	0.955	0.9254	0.7311	0.614	1.3062	0.6171	0.5395	0.3744
1566	CL11604.Contig1	ribosomal protein L19 [Pyropia yezoensis] >gi	Pyropia yezoensis	1	1.0375	0.9284	0.8872	0.8307	0.7656	0.626	0.912	0.8691	0.7047	0.5446
1567	CL854.Contig1	similar to lysophospholipase II [Ectocarpus siliculosus]	Ectocarpus siliculosus	1	1.028	0.9194	1.0186	0.7507	1.0864	0.6639	1.1803	0.8822	1.0765	0.8407
1568	CL3465.Contig1	2-hydroxyphytanoyl-CoA lyase [Zea mays]	Zea mays	1	0.912	0.0886	1.3428	0.3915	1.1482	0.867	0.8472	0.4968	0.7798	0.0681
1569	CL11056.Contig1	Asparaginyl-tRNA Synthetase [Ectocarpus siliculosus]	Ectocarpus siliculosus	1	1.0765	0.9329	1.1482	0.9112	1.1482	0.9807	1.1272	0.8542	1.1376	0.8541
1570	Unigene6848	Os03g0845500 [Oryza sativa Japonica Group] >gi	Oryza sativa Japonica Group	1	1.5996	0.5037	1.2023	0.6804	0.7656	0.7556	0.8241	0.7563	1.0186	0.99
1571	CL11892.Contig1	ribosomal RNA-processing protein 8 [Arabidopsis thaliana] >gi	Arabidopsis thaliana	1	2.5351	0.5747	1.7701	0.874	2.9923	0.47	3.3729	0.3624	4.7863	0.2314
1572	CL9766.Contig1	Aquarius intron-binding protein similar to aquarius [Ectocarpus siliculosus]	Ectocarpus siliculosus	4	1.3305	0.5613	1.7539	0.3692	1.3932	0.5984	1.6749	0.3825	1.3305	0.5902
1573	CL12387.Contig1	PUF-domain RNA-binding protein [Physcomitrella patens]	Physcomitrella patens	1	0.6252	0.4501	0.9638	0.9621	1.0375	0.928	0.5445	0.3674	0.631	0.4575
1574	Unigene3276	pollen-specific kinase partner protein [Zea mays]	Zea mays	1	0.2188	0.1667	1.3183	0.6006	1.1588	0.7615	0.1542	0.1214	0.6026	0.4346
1575	CL666.Contig2	oligopeptidase [Thalassiosira pseudonana CCMP1335] >gi	Thalassiosira pseudonana CCMP1335	1	1.4723	0.4747	1.0666	0.8417	0.9727	0.7965	1.4191	0.5835	1.9953	0.2909
1576	CL14166.Contig1	DEAD box helicase [Ectocarpus siliculosus]	Ectocarpus siliculosus	1	1.0471	0.9083	1.1066	0.8264	0.6668	0.4929	0.3837	0.2482	0.8472	0.7535
1577	CL2541.Contig1	Solute carrier family 24 member 4, isoform 1 precursor (ISS) [Ostreococcus tauri] >gi	Ostreococcus tauri	1	1.1376	0.7978	1.1588	0.6487	0.8091	0.8261	1.1169	0.615	1.3552	0.489
1578	CL714.Contig1	RecName: Full=Ubiquitin carboxyl-terminal hydrolase 7; AltName: Full=Deubiquitinating enzyme 7; Short=AtUBP7; AltName: Full=Ubiquitin thiolesterase 7; AltName: Full=Ubiquitin-specific-processing protease 7	All	1	0.7047	0.542	0.7178	0.5606	0.6194	0.4408	0.5598	0.3842	0.7516	0.6114
1579	CL3110.Contig1	ABC transporter related [Ectocarpus siliculosus]	Ectocarpus siliculosus	1	0.7798	0.4809	0.7943	0.491	1.0666	0.7912	0.6918	0.335	0.7047	0.3428
1580	CL667.Contig1	acyl-CoA dehydrogenase protein 1 [Pfiesteria piscicida]	Pfiesteria piscicida	1	1.1272	0.5544	1	0.5423	1.0471	0.7737	1.2474	0.3877	2.0701	0.0663
1581	Unigene4842	Os02g0686600 [Oryza sativa Japonica Group] >gi	Oryza sativa Japonica Group	1	0.7943	0.4145	1.0093	0.9473	1.4191	0.2703	1.2474	0.452	0.6546	0.185
1582	CL11825.Contig1	ribosomal protein L34 [Phytophthora infestans]	Phytophthora infestans	1	1.2823	0.7701	0.9908	0.8534	0.8017	0.719	0.6792	0.6439	1	0.9659
1583	CL961.Contig1	Protein tyrosine phosphatase [Ectocarpus siliculosus]	Ectocarpus siliculosus	1	1.3062	0.89	0.7311	0.5423	0.5861	0.3101	0.5445	0.3337	0.0319	0.09
1584	CL10179.Contig1	Ca2+-binding transmembrane protein LETM1/MRS7 (ISS) [Ostreococcus tauri] >gi	Ostreococcus tauri	1	0.8551	0.7654	1.0186	0.962	0.9817	0.9911	1.1272	0.7938	1.1376	0.7834
1585	CL969.Contig1	actin [Rhodomonas sp. CCMP768]	Rhodomonas sp. CCMP768	1	0.3499	0.412	0.4699	0.5216	0.8166	0.8802	0.3631	0.5695	0.1019	0.2892
1586	CL10474.Contig1	uncharacterized protein [Arabidopsis thaliana] >gi	Arabidopsis thaliana	1	3.3419	0.2874	1.0765	0.6005	2.9376	0.2407	2.6303	0.1976	1.2589	0.5196
1587	Unigene4814	mitogen-activated protein kinase 14 [Solanum lycopersicum]	Solanum lycopersicum	1	0.871	0.8017	0.7244	0.5713	1.1272	0.7978	0.7244	0.5684	0.8017	0.6885
1588	CL16112.Contig1	calcineurin-like phosphoesterase family protein [Arabidopsis thaliana] >gi	Arabidopsis thaliana	1	0.929	0.8989	1.0093	0.9735	0.9638	0.952	0.8954	0.8444	0.955	0.9387
1589	CL14114.Contig1	cupin superfamily protein [Ectocarpus siliculosus]	Ectocarpus siliculosus	1	0.8472	0.7562	0.6252	0.4488	0.6026	0.4245	0.5297	0.3573	0.4207	0.2729
1590	CL12200.Contig1	DnaJ-like protein [Chlamydomonas reinhardtii] >gi	Chlamydomonas reinhardtii	1	0.7447	0.5968	0.787	0.6644	0.9376	0.9128	1.1376	0.7898	1.1695	0.7468
1591	CL5077.Contig1	photochlorophyllide reductase subunit B [Pyropia yezoensis] >gi	Pyropia yezoensis	1	0.7516	0.4694	0.871	0.7335	0.3981	0.2615	0.4699	0.267	0.3105	0.168
1592	Unigene1365	hypothetical protein AURANDRAFT_72010 [Aureococcus anophagefferens]	Aureococcus anophagefferens	1	0.8395	0.7478	1.0965	0.8438	1.1588	0.7519	1.3428	0.5759	1.2589	0.6523
1593	CL9282.Contig1	chloroplast ribonuclease [Chlamydomonas reinhardtii]	Chlamydomonas reinhardtii	1	1.2823	0.6803	1.2134	0.6744	1.2023	0.549	1.1695	0.8754	1.5849	0.3966
1594	CL2412.Contig1	ferritin 3 [Arabidopsis thaliana] >gi	Arabidopsis thaliana	1	1.2359	0.5315	1.0666	0.7984	1.028	0.8738	1.0375	0.877	1.2134	0.559
1595	CL2253.Contig1	U6 snRNA-associated Sm-like protein LSm7 [Griffithsia japonica]	Griffithsia japonica	1	1.3552	0.7422	0.5861	0.7639	0.8954	0.949	1.7219	0.4529	1.2359	0.5789
1596	CL2447.Contig1	HMW glutenin subunit 1ByX [Triticum turgidum subsp. durum]	Triticum turgidum subsp. durum	1	0.9462	0.9995	1.406	0.7288	1.5417	0.7524	1.3305	0.8054	1.1376	0.9304
1597	CL16378.Contig1	apyrase-like protein [Nicotiana tabacum]	Nicotiana tabacum	1	1.2246	0.6103	0.9462	0.9457	0.871	0.8995	1.2134	0.6531	0.5012	0.3048
1598	CL614.Contig1	cytosolic ascorbate peroxidase [Pyropia haitanensis]	Pyropia haitanensis	1	1.0375	0.9099	1.1066	0.7633	1.028	0.899	1.3305	0.5895	1.1588	0.7116
1599	CL11328.Contig1	Os01g0173100 [Oryza sativa Japonica Group] >gi	Oryza sativa Japonica Group	1	0.9908	0.9942	1.1695	0.7231	0.955	0.9345	1.0568	0.9	0.9908	0.9972
1600	CL14524.Contig1	uncharacterized protein [Arabidopsis thaliana] >gi	Arabidopsis thaliana	1	0.7586	0.5727	0.7798	0.6071	0.787	0.6195	1.2589	0.6194	0.5495	0.3186
1601	CL5906.Contig1	RecName: Full=Arginine biosynthesis bifunctional protein ArgJ, chloroplastic; Includes: RecName: Full=Glutamate N-acetyltransferase; Short=GAT; AltName: Full=Ornithine acetyltransferase; Short=OATase; AltName: Full=Ornithine transacetylase; Includes: RecName: Full=Amino-acid acetyltransferase; AltName: Full=N-acetylglutamate synthase; Short=AGS; Contains: RecName: Full=Arginine biosynthesis bifun…	All	1	0.2466	0.4734	1.2359	0.8321	2.355	0.4335	2.1281	0.4728	1.4997	0.6838
1602	CL3303.Contig1	MRAW_PARUW S-adenosyl-methyltransferase mraW ref|YP_007310.1| probable S-ade (ISS) [Ostreococcus tauri] >gi	Ostreococcus tauri	1
1603	Unigene4479	conserved carbohydrate binding protein [Ectocarpus siliculosus]	Ectocarpus siliculosus	10	1.1272	0.7961	1.2359	0.6721	1.5704	0.4486	1.2823	0.6247	3.0761	0.2112
1604	CL13043.Contig1	acyl-CoA oxidase ACX3 [Arabidopsis thaliana]	Arabidopsis thaliana	1	0.8091	0.5969	1.5417	0.4273	1.1272	0.7796	0.9817	0.9744	0.9908	0.9952
1605	CL793.Contig1	microsomal Glutathione S-transferase [Ectocarpus siliculosus]	Ectocarpus siliculosus	1	0.6607	0.4891	1.028	0.9476	0.9908	0.9935	1.2942	0.6149	0.9638	0.9479
1606	Unigene4563	urate oxidase [Pinus taeda]	Pinus taeda	1	2.2909	0.2786	2.2909	0.2771	1.7378	0.3871	2.1878	0.2929	2.1478	0.2984
1607	CL13631.Contig1	Os07g0596300 [Oryza sativa Japonica Group] >gi	Oryza sativa Japonica Group	1	0.6081	0.7225	1.556	0.9248	1.2474	0.904	1.3183	0.8337	0.5105	0.6521
1608	CL12871.Contig1	derlin-like protein [Micromonas sp. RCC299] >gi	Micromonas sp. RCC299	1	1.5136	0.4846	1.4997	0.3938	1.6293	0.4454	1.7539	0.4773	1.9588	0.368
1609	CL11431.Contig1	Os03g0333100 [Oryza sativa Japonica Group] >gi	Oryza sativa Japonica Group	1	1.7219	0.7829	1.406	0.9057	1.888	0.6435	1.5417	0.7732	1.9588	0.5183
1610	CL11721.Contig1	RNA polymerase III subunit C11 (ISS) [Ostreococcus tauri] >gi	Ostreococcus tauri	1	11.9124	0.1342	0.2655	0.6021	0.863	0.8898	0.2606	0.7822	0.6982	0.7568
1611	Unigene705	magnesium-chelatase subunit I [Fistulifera sp. JPCC DA0580] >gi	Fistulifera sp. JPCC DA0580	1	1.1695	0.5112	1.0765	0.7707	0.8091	0.6468	0.8318	0.8238	0.8166	0.7099
1612	CL4809.Contig1	DNA-directed RNA polymerase II, 16.5 kDa polypeptide [Chlamydomonas reinhardtii] >gi	Chlamydomonas reinhardtii	1	0.9817	0.8179	0.8241	0.8255	0.9638	0.9665	1.2823	0.5259	1.1695	0.714
1613	CL14268.Contig1	threonine deaminase [Chlamydomonas reinhardtii] >gi	Chlamydomonas reinhardtii	1	0.7943	0.6744	0.8017	0.6899	0.4571	0.299	0.6855	0.5178	0.6792	0.515
1614	CL3562.Contig1	40S ribosomal protein S11 [Chenopodium rubrum]	Chenopodium rubrum	1	0.9817	0.8763	0.5598	0.9859	1.0375	0.7146	0.9727	0.8765	1.2942	0.8372
1615	CL10705.Contig1	DEAD box helicase [Ectocarpus siliculosus]	Ectocarpus siliculosus	1	0.9908	0.9645	0.9727	0.881	1.0186	0.9597	0.9817	0.9567	0.9908	0.8665
1616	Unigene1944	SNF2 superfamily protein [Chlamydomonas reinhardtii] >gi	Chlamydomonas reinhardtii	1	1.0568	0.8935	0.3048	0.2037	1.0666	0.8751	0.5916	0.4158	0.4406	0.2866
1617	Unigene7086	predicted protein [Micromonas pusilla CCMP1545] >gi	Micromonas pusilla CCMP1545	1
1618	CL10138.Contig1	Os04g0623700 [Oryza sativa Japonica Group] >gi	Oryza sativa Japonica Group	1	0.9036	0.8476	0.9817	0.9916	1.2589	0.6512	0.8017	0.6834	1.2706	0.6388
1619	CL723.Contig1	Os01g0273100 [Oryza sativa Japonica Group] >gi	Oryza sativa Japonica Group	1	0.5702	0.3946	1.4191	0.5234	0.4875	0.3223	0.3467	0.2278	0.413	0.2681
1620	CL5338.Contig1	hypothetical protein LOC100382286 [Zea mays] >gi	Zea mays	1	0.9817	0.9966	1.0375	0.9301	1.2246	0.6891	1.2942	0.608	1.2942	0.6191
1621	CL296.Contig1	ribosome protein L32 [Griffithsia japonica]	Griffithsia japonica	1	1.1272	0.445	1.0568	0.6905	0.871	0.6092	0.6855	0.4095	1.0186	0.763
1622	CL2393.Contig1	Os02g0167700 [Oryza sativa Japonica Group] >gi	Oryza sativa Japonica Group	2	0.7586	0.7181	0.5546	0.2232	0.4365	0.1205	0.4446	0.229	0.52	0.5886
1623	Unigene4816	CBS domain-containing protein [Arabidopsis lyrata subsp. lyrata] >gi	Arabidopsis lyrata subsp. lyrata	1	1.3932	0.5245	0.631	0.4158	0.7447	0.5696	1.5849	0.4187	1	0.9867
1624	CL8660.Contig1	Os02g0554900 [Oryza sativa Japonica Group] >gi	Oryza sativa Japonica Group	1	1.028	0.9353	1.1482	0.7715	1.3932	0.5441	1.0471	0.9164	1.1803	0.7358
1625	CL2451.Contig1	SNF2 family chromodomain-helicase [Chlamydomonas reinhardtii] >gi	Chlamydomonas reinhardtii	1	0.5546	0.3764	1.3183	0.5989	1.1482	0.7772	1.1695	0.7437	1.4997	0.4827
1626	CL10196.Contig1	Qa-SNARE, SYP3/Sed5p/Syntaxin 5-type [Physcomitrella patens subsp. patens] >gi	Physcomitrella patens subsp. patens	1	1.1803	0.7374	1.0093	0.9745	0.7447	0.5952	1.3804	0.5554	1.0864	0.8546
1627	CL223.Contig2	metalloprotease [Chlamydomonas reinhardtii] >gi	Chlamydomonas reinhardtii	1	0.6855	0.523	0.7516	0.6173	0.6026	0.424	0.6546	0.4979	0.7244	0.5935
1628	CL10882.Contig1	iron-sulfer cluster scaffold protein ISA1 [Eucalyptus grandis]	Eucalyptus grandis	1	0.9036	0.872	1.2823	0.6072	1.2134	0.6924	0.929	0.9425	0.9817	0.948
1629	CL6868.Contig1	COG0561: Predicted hydrolases of the HAD superfamily (ISS) [Ostreococcus tauri] >gi	Ostreococcus tauri	1	2.2284	0.4798	1.1169	0.8618	0.118	0.5746	1.6444	0.6499	2.1677	0.4197
1630	CL965.Contig1	3'-5' exonuclease domain-containing protein-like [Solanum tuberosum]	Solanum tuberosum	1	0.4656	0.3049	0.8472	0.7595	0.3837	0.2488	1.2359	0.6698	1.4191	0.5272
1631	CL13263.Contig1	alcohol dehydrogenase [Ectocarpus siliculosus]	Ectocarpus siliculosus	1	1.1272	0.7993	0.9462	0.9216	0.912	0.8741	1.3552	0.5673	0.863	0.7903
1632	CL12973.Contig1	acetyl-CoA carboxylase [Ectocarpus siliculosus]	Ectocarpus siliculosus	1	3.1915	0.2057	1.2942	0.6202	1.9588	0.3325	1.7061	0.3982	0.912	0.8671
1633	CL2389.Contig1	aldehyde dehydrogenase [Micromonas sp. RCC299] >gi	Micromonas sp. RCC299	1	1.3428	0.523	1.5276	0.4407	1.8197	0.3919	2.1878	0.2714	1.6444	0.4511
1634	CL16373.Contig1	expressed protein [Aureococcus anophagefferens]	Aureococcus anophagefferens	1	0.4656	0.1074	0.955	0.9158	1.2359	0.5034	1.3183	0.4034	0.5649	0.1683
1635	CL12042.Contig1	U2 snRNP auxiliary factor, small subunit [Chlamydomonas reinhardtii] >gi	Chlamydomonas reinhardtii	1	2.8054	0.2285	2.466	0.2572	2.6546	0.2413	0.9376	0.9144	3.9446	0.1753
1636	CL1262.Contig1	RWP-RK domain-containing transcription factor [Volvox carteri f. nagariensis] >gi	Volvox carteri f. nagariensis	1	0.8872	0.8188	1.0186	0.9584	1.2589	0.6545	1.2359	0.6414	1.1803	0.7409
1637	CL15216.Contig1	Os11g0533100 [Oryza sativa Japonica Group] >gi	Oryza sativa Japonica Group	1	1.1695	0.627	0.9638	0.1864	1.3062	0.0357	1.7061	0.0341	1.7061	0.0354
1638	Unigene61	uncharacterized protein [Arabidopsis thaliana] >gi	Arabidopsis thaliana	1	1.2589	0.6211	1.3677	0.6256	1.1272	0.7517	1.1376	0.7884	1.5704	0.4072
1639	CL10150.Contig1	uroporphyrinogen-iii synthase [Chlamydomonas reinhardtii] >gi	Chlamydomonas reinhardtii	1	0.9638	0.8028	0.863	0.7722	0.6855	0.4654	0.7311	0.4684	0.6026	0.2949
1640	CL2064.Contig1	expressed protein [Aureococcus anophagefferens]	Aureococcus anophagefferens	1	0.7586	0.9034	1	0.7521	0.9638	0.8624	0.7244	0.8182	0.4613	0.9437
1641	CL11625.Contig1	orfR (ISS) [Ostreococcus tauri] >gi	Ostreococcus tauri	1	1.5276	0.3884	1.9588	0.2738	1.6596	0.3393	1.3428	0.5895	1.2246	0.6075
1642	CL3854.Contig1	expressed protein [Aureococcus anophagefferens]	Aureococcus anophagefferens	0	0.8472	0.5262	0.929	0.6744	0.929	0.7933	1.1169	0.4528	0.8318	0.5326
1643	CL13608.Contig1	glutamine amidotransferase/cyclase (ISS) [Ostreococcus tauri] >gi	Ostreococcus tauri	1	1.5704	0.4497	1	0.9892	0.8551	0.77	1.1376	0.7835	1.2942	0.6209
1644	CL315.Contig1	expressed protein [Aureococcus anophagefferens]	Aureococcus anophagefferens	1	0.7379	0.3907	0.9462	0.8879	0.8241	0.5567	0.9727	0.9488	0.7516	0.4205
1645	CL14551.Contig1	Myosin class II heavy chain (ISS) [Ostreococcus tauri] >gi	Ostreococcus tauri	1
1646	Unigene1355	glutamate synthase [Porphyra purpurea] >gi	Porphyra purpurea	1	1.1912	0.7182	1.0666	0.8804	1.1588	0.7602	1.2246	0.6834	1.028	0.9379
1647	Unigene6817	H0101F08.8 [Oryza sativa Indica Group]	Oryza sativa Indica Group	1	0.7943	0.6931	0.863	0.7893	0.5649	0.4173	1.028	0.9261	0.7311	0.6145
1648	Unigene1394	hypothetical protein CHLNCDRAFT_53517 [Chlorella variabilis]	Chlorella variabilis	1	1.0375	0.9244	0.9817	0.99	0.8318	0.7269	1.0093	0.9667	0.8017	0.6787
1649	CL6803.Contig1	fibrocystin-L-like protein [Chlamydomonas reinhardtii] >gi	Chlamydomonas reinhardtii	1	0.912	0.8445	1.2023	0.7068	1.2246	0.676	1.0568	0.8951	0.8318	0.7344
1650	CL12584.Contig1	expressed protein [Aureococcus anophagefferens]	Aureococcus anophagefferens	1	1.2359	0.3088	1.0471	0.7122	0.8954	0.5987	1.2474	0.2977	1.2023	0.3741
1651	CL10438.Contig1	mitochondrial phosphate carrier protein [Ectocarpus siliculosus]	Ectocarpus siliculosus	1	1	0.9268	0.8091	0.5256	1.028	0.8265	0.9908	0.9755	1.1066	0.871
1652	CL14704.Contig1	2-oxoisoValueerate dehydrogenase subunit beta, mitochondrial precursor [Phytophthora infestans T30-4] >gi	Phytophthora infestans T30-4	1	1.1695	0.7409	1.4588	0.5049	2.0893	0.3074	1.4191	0.5245	1.4191	0.5233
1653	CL12067.Contig1	RecName: Full=DNA-directed RNA polymerase II subunit RPB7; Short=RNA polymerase II subunit B7 >gi|170052|gb|AAA34005.1| RNA polymerase II [Glycine max]	Glycine max	1	0.9908	0.917	0.8472	0.6302	0.955	0.907	1.1376	0.6953	0.9204	0.8197
1654	CL11652.Contig1	Os02g0235900 [Oryza sativa Japonica Group] >gi	Oryza sativa Japonica Group	1	0.879	0.9553	0.912	0.9106	0.9204	0.9348	0.7379	0.6299	1.0093	0.9241
1655	CL1788.Contig1	Mitochondrial Carrier (MC) Family [Phytophthora infestans T30-4] >gi	Phytophthora infestans T30-4	1	0.7379	0.5614	0.7244	0.4417	0.7244	0.448	0.7516	0.5057	0.5808	0.4364
1656	CL855.Contig1	flagella associated protein [Chlamydomonas reinhardtii] >gi	Chlamydomonas reinhardtii	1	1.2942	0.9204	0.6194	0.7638	0.863	0.8591	2.0893	0.5614	1.977	0.4787
1657	CL2466.Contig1	histone deacetylase [Arabidopsis thaliana]	Arabidopsis thaliana	1	0.871	0.738	1.0965	0.8131	1.5996	0.3849	0.879	0.7725	0.6026	0.3255
1658	CL16051.Contig1	tetratricopetide-repeat thioredoxin-like 3 [Arabidopsis thaliana] >gi	Arabidopsis thaliana	1	0.8166	0.7029	1.2134	0.7006	0.7656	0.6255	1.3062	0.6055	1.5136	0.4754
1659	CL5038.Contig1	NADH:ubiquinone oxidoreductase 76 kDa subunit [Volvox carteri f. nagariensis] >gi	Volvox carteri f. nagariensis	1	1.2246	0.6085	1.3552	0.5432	0.7244	0.624	0.9462	0.8942	0.9817	0.9838
1660	CL7652.Contig1	expressed protein [Aureococcus anophagefferens]	Aureococcus anophagefferens	0	0.3837	0.0563	0.4055	0.296	0.7379	0.6572	0.5546	0.5214	0.8241	0.5242
1661	CL6598.Contig1	Petunia Shaggy kinase 4 [Petunia x hybrida]	Petunia x hybrida	1	0.863	0.7793	1.0375	0.926	1.1066	0.7536	1.9231	0.4014	0.879	0.809
1662	CL12787.Contig1	DNA-directed RNA polymerases II 24 kDa polypeptide [Zea mays] >gi	Zea mays	1	0.912	0.8928	0.912	0.7565	1.0093	0.9874	0.9376	0.909	0.9817	0.9871
1663	CL2217.Contig1	glutamate dehydrogenase [Pyropia yezoensis]	Pyropia yezoensis	1	2.3988	0.2647	2.2284	0.2856	0.9908	0.9978	0.2032	0.1544	2.355	0.271
1664	CL12777.Contig1	LOC100282948 [Zea mays] >gi	Zea mays	1	0.7047	0.7117	1.0093	0.9155	0.9204	0.8741	0.2377	0.4683	0.955	0.9381
1665	CL10872.Contig1	component of cytosolic 80S ribosome and 60S large subunit [Volvox carteri f. nagariensis] >gi	Volvox carteri f. nagariensis	1
1666	CL7710.Contig1	aryl-alcohol dehydrogenase related protein [Micromonas pusilla CCMP1545] >gi	Micromonas pusilla CCMP1545	1	1.1803	0.7299	0.9727	0.9741	0.7586	0.6142	0.912	0.8683	0.7727	0.6368
1667	Unigene3636	acetohydroxyacid synthase large subunit [Pyropia yezoensis] >gi	Pyropia yezoensis	1	1.6749	0.4085	1.3305	0.5903	1.0864	0.8487	2.0893	0.3061	1.2474	0.659
1668	CL12572.Contig1	hypothetical protein CHLNCDRAFT_48298 [Chlorella variabilis]	Chlorella variabilis	0	0.9036	0.677	0.6982	0.4994	1.3552	0.4561	1.3305	0.5414	1.1912	0.7892
1669	CL2411.Contig1	DEAD box helicase [Ectocarpus siliculosus]	Ectocarpus siliculosus	1
1670	CL15209.Contig1	expressed protein [Aureococcus anophagefferens]	Aureococcus anophagefferens	1	0.9376	0.9721	0.7447	0.6552	0.7516	0.6702	0.8551	0.8855	1	0.8995
1671	CL12418.Contig1	adenylosuccinate lyase [Thalassiosira pseudonana CCMP1335] >gi	Thalassiosira pseudonana CCMP1335	1	1.803	0.7678	0.3664	0.7266	1.5136	0.698	1.9588	0.9893	1.4454	0.6349
1672	CL11875.Contig1	coclaurine N-methyltransferase [Arabidopsis thaliana]	Arabidopsis thaliana	1
1673	CL1925.Contig1	DEAD box helicase [Ectocarpus siliculosus]	Ectocarpus siliculosus	1	0.9727	0.7855	0.7727	0.6812	1	0.9159	1.0568	0.9423	1.3804	0.6113
1674	CL1299.Contig1	ATPase AFG2 protein [Phytophthora infestans T30-4] >gi	Phytophthora infestans T30-4	1	0.4246	0.2745	0.1977	0.1514	0.2992	0.2008	0.4093	0.2647	0.2911	0.1975
1675	CL11740.Contig1	Os06g0508700 [Oryza sativa Japonica Group] >gi	Oryza sativa Japonica Group	1	1.3932	0.5456	0.8872	0.8255	0.5297	0.3542	0.413	0.267	1.0186	0.9572
1676	CL12155.Contig1	SNF2 superfamily protein [Chlamydomonas reinhardtii] >gi	Chlamydomonas reinhardtii	1
1677	CL2375.Contig1	minus agglutinin [Chlamydomonas reinhardtii]	Chlamydomonas reinhardtii	1	1.4997	0.7188	1.0666	0.9079	1.6596	0.4967	1.4454	0.6972	1.3804	0.6768
1678	CL105.Contig1	sedolisin-like peptidase [Actinophrys sol]	Actinophrys sol	1	0.9036	0.8566	1.2246	0.683	1.1066	0.8264	1.5704	0.4471	0.9204	0.8805
1679	Unigene6994	ubiquitin-protein ligase, cullin 4 [Selaginella moellendorffii] >gi	Selaginella moellendorffii	1	1.0093	0.9998	0.7727	0.5674	1.0568	0.8814	1.0666	0.853	1	0.9847
1680	CL15297.Contig1	expressed protein [Aureococcus anophagefferens]	Aureococcus anophagefferens	1	1.4997	0.478	1.1803	0.7047	0.8017	0.6823	1.3305	0.5567	1.0375	0.8485
1681	CL4974.Contig1	collagen alpha 1 chain precursor -like [Oryza sativa Japonica Group]	Oryza sativa Japonica Group	1
1682	CL4947.Contig1	expressed protein [Aureococcus anophagefferens]	Aureococcus anophagefferens	1	0.9036	0.8582	1.1066	0.8254	0.879	0.8099	0.8091	0.6997	0.8017	0.6853
1683	CL1110.Contig1	expressed protein [Aureococcus anophagefferens]	Aureococcus anophagefferens	1	0.9376	0.9016	1.3062	0.5758	1.2474	0.6291	2.0324	0.2933	1.5276	0.4371
1684	CL15685.Contig1	PAP fibrillin domain containing protein,expressed [Triticum aestivum]	Triticum aestivum	1	1.1169	0.8127	1	0.9895	1.0568	0.8435	0.787	0.7102	1.2023	0.6844
1685	CL12322.Contig1	orotate phosphoribosyltransferase and orotidine-5'-monophosphate decarboxylase [Euglena gracilis]	Euglena gracilis	1	0.9036	0.8528	1	0.9902	0.9817	0.9813	1.4322	0.5172	1.4454	0.5087
1686	CL405.Contig1	bromodomain-containing protein [Micromonas sp. RCC299] >gi	Micromonas sp. RCC299	1	1.888	0.3466	1.6293	0.4251	1.3305	0.5855	1.4723	0.4951	1.4454	0.5152
1687	CL815.Contig1	Os01g0155600 [Oryza sativa Japonica Group] >gi	Oryza sativa Japonica Group	1	0.8872	0.4743	0.9638	0.8356	1.1482	0.492	0.9204	0.7953	0.8091	0.5008
1688	CL9335.Contig1	ABC class-like protein ATPase [Karlodinium veneficum]	Karlodinium veneficum	1	1.2589	0.003	1.0965	0.0032	1.1482	0.003	1.3804	0.0026	0.8318	0.0103
1689	CL3883.Contig1	Os01g0235100 [Oryza sativa Japonica Group] >gi	Oryza sativa Japonica Group	1	0.8091	0.6728	0.929	0.9396	0.7447	0.6172	0.879	0.9624	0.7586	0.6457
1690	CL15.Contig2	plus agglutinin [Chlamydomonas incerta]	Chlamydomonas incerta	0	1.0965	0.8446	0.879	0.8336	1.2706	0.6101	0.9908	0.9735	1.1169	0.7604
1691	CL3360.Contig1	RecName: Full=Formin-like protein 3; AltName: Full=OsFH3	All	1
1692	CL8693.Contig1	ECA1 gametogenesis related family protein [Arabidopsis thaliana] >gi	Arabidopsis thaliana	0	1.1066	0.7019	1.0965	0.7145	1.1169	0.6659	1.2823	0.4019	0.9817	0.9791
1693	CL5188.Contig1	pathogenesis-related protein 1-like protein [Volvox carteri f. nagariensis] >gi	Volvox carteri f. nagariensis	1
1694	CL1292.Contig1	importin 7 [Chlamydomonas reinhardtii] >gi	Chlamydomonas reinhardtii	1	1.6596	0.4119	1.6596	0.4145	0.9727	0.9694	1.3305	0.5894	0.8091	0.6929
1695	CL7597.Contig1	Rad50 DNA repair/recombination protein [Micromonas sp. RCC299] >gi	Micromonas sp. RCC299	0	1.1482	0.6345	0.8241	0.5898	0.9462	0.917	1.2359	0.7437	1.2246	0.5646
1696	CL13063.Contig1	bifunctional inhibitor/lipid-transfer protein/seed storage 2S albumin-like protein [Arabidopsis thaliana] >gi	Arabidopsis thaliana	1	0.8551	0.6432	0.7727	0.8531	0.2754	0.2485	0.3945	0.4299	0.4207	0.3202
1697	CL7060.Contig1	ubiquitin conjugating enzyme E2 [Chlamydomonas reinhardtii] >gi	Chlamydomonas reinhardtii	0	0.8472	0.7899	1.0765	0.8134	0.955	0.9854	1.1695	0.5425	1.0093	0.9719
1698	Unigene97	hypothetical protein AURANDRAFT_71560 [Aureococcus anophagefferens]	Aureococcus anophagefferens	0	0.7656	0.6358	0.9638	0.949	1.0864	0.8122	1.2134	0.6888	1.2589	0.6483
1699	CL7519.Contig1	armadillo/beta-catenin-like repeat-containing protein [Arabidopsis thaliana] >gi	Arabidopsis thaliana	0	1.3428	0.5801	1.5996	0.4361	1.0666	0.8779	1.0093	0.968	0.8091	0.7006
1700	CL10188.Contig1	Os09g0471900 [Oryza sativa Japonica Group] >gi	Oryza sativa Japonica Group	1	1.0093	0.9196	1.0864	0.561	1.0666	0.61	0.929	0.2298	0.9638	0.9063
1701	CL15064.Contig1	Os11g0497000 [Oryza sativa Japonica Group] >gi	Oryza sativa Japonica Group	0	1.2706	0.7137	1.2589	0.7189	1.1376	0.7554	1.3428	0.5759	1.3062	0.5737
1702	CL9863.Contig1	UBX domain-containing protein [Arabidopsis lyrata subsp. lyrata] >gi	Arabidopsis lyrata subsp. lyrata	1
1703	CL13435.Contig1	Os01g0812900 [Oryza sativa Japonica Group] >gi	Oryza sativa Japonica Group	0	1.0864	0.7958	1	0.887	1.0965	0.846	1.3183	0.4259	1.0666	0.6565
1704	CL13435.Contig1	Os01g0812900 [Oryza sativa Japonica Group] >gi	Oryza sativa Japonica Group	0	1.3552	0.7422	0.5861	0.7639	0.8954	0.949	1.7219	0.4529	1.2359	0.5789
1705	CL1065.Contig1	20S proteasome beta5 subunit [Conocephalum conicum]	Conocephalum conicum	1	1	0.9302	0.9817	0.7955	1.0186	0.7204	1.0375	0.774	1.2134	0.4183
1706	CL11012.Contig1	AT5g19750/T29J13_170 [Arabidopsis thaliana] >gi	Arabidopsis thaliana	0	2.5119	0.0358	2.884	0.0347	2.884	0.0349	5.4954	0.0305	2.9376	0.0342
1707	CL2311.Contig1	TCP domain class transcription factor [Malus x domestica]	Malus x domestica	0	1.9055	0.3435	0.787	0.6614	0.0119	0.0622	0.3837	0.249	1.1803	0.7386
1708	CL62.Contig4	PREDICTED: similar to KAK (KAKTUS) isoform 2 [Vitis vinifera]	Vitis vinifera	0	1.3677	0.5652	1.1482	0.765	1.0864	0.8582	1.0568	0.9018	1.0568	0.8981
1709	Unigene4715	DNA polymerase theta [Chlamydomonas reinhardtii] >gi	Chlamydomonas reinhardtii	0	0.6982	0.5182	0.879	0.9577	0.7447	0.5947	0.8241	0.6374	0.8472	0.701
1710	CL9863.Contig1	UBX domain-containing protein [Arabidopsis lyrata subsp. lyrata] >gi	Arabidopsis lyrata subsp. lyrata	0	0.5012	0.3311	0.7311	0.5803	1.3183	0.6027	1.3183	0.598	0.6546	0.4834
1711	CL10924.Contig1	chloroplast copper/zinc-superoxide dismutase [Dimocarpus longan] >gi	Dimocarpus longan	0	1.0666	0.8854	0.7244	0.5669	0.7178	0.5651	0.7727	0.6439	0.8872	0.8189
1712	CL10851.Contig1	molybdate synthesis cofactor protein CNX5 [Micromonas pusilla CCMP1545] >gi	Micromonas pusilla CCMP1545	0	0.4406	0.3654	0.7798	0.6392	0.0421	0.1557	0.0625	0.2048	0.2051	0.2464
1713	CL1401.Contig1	precursor of synthase DXS 1-deoxy-d-xylulose-5-phosphate synthase [Phaeodactylum tricornutum CCAP 1055/1] >gi	Phaeodactylum tricornutum CCAP 1055/1	1	0.8166	0.7055	0.6855	0.5163	0.3467	0.2267	0.8954	0.8318	1.1272	0.8026
1714	CL10271.Contig1	diaminopimelate decarboxylase [Zea mays]	Zea mays	0	0.7047	0.7999	1.0186	0.9139	1.0765	0.8806	1.3804	0.6349	1.9409	0.4416
1715	CL12651.Contig1	pirin-like protein [Zea mays]	Zea mays	0	1.2134	0.7254	1.1376	0.9581	1.1376	0.9258	2.1086	0.0443	1.6144	0.4564
1716	Unigene4496	formin 2A [Physcomitrella patens]	Physcomitrella patens	0	0.7244	0.5437	0.7112	0.5755	1.1588	0.7192	1.2023	0.8554	1.1272	0.9222
1717	CL15223.Contig1	transcriptional coactivator/pterin dehydratase [Arabidopsis thaliana] >gi	Arabidopsis thaliana	0	0.8166	0.7051	1.1066	0.8263	1.1912	0.7209	1.6144	0.4308	2.0137	0.3208
1718	CL14105.Contig1	mitochondrial carrier C12B10.09 [Zea mays]	Zea mays	0	1.0093	0.9679	0.8166	0.7032	1.028	0.9363	0.8551	0.7746	1.0471	0.9137
1719	CL6923.Contig1	PREDICTED: similar to DNA Helicase [Vitis vinifera]	Vitis vinifera	0	0.7447	0.7391	0.5445	0.812	0.9727	0.3215	0.4406	0.8507	0.6486	0.5698
1720	Unigene6052	magnesium-chelatase subunit chlH chloroplast precursor [Micromonas sp. RCC299] >gi	Micromonas sp. RCC299	0	1.1376	0.7254	0.9376	0.8712	1.0864	0.8116	1.0864	0.8011	0.9727	0.9688
1721	Unigene6399	mitochondrial substrate carrier family protein [Arabidopsis lyrata subsp. lyrata] >gi	Arabidopsis lyrata subsp. lyrata	0	1.0093	0.8033	1.0568	0.6731	1.0568	0.6626	0.8318	0.4365	1.2706	0.3603
1722	Unigene173	Os08g0101500 [Oryza sativa Japonica Group] >gi	Oryza sativa Japonica Group	0	1.0375	0.953	0.9376	0.9811	0.9204	0.9038	1.0864	0.7392	1.4997	0.5608
1723	CL12745.Contig1	FAD/NAD(P)-binding oxidoreductase domain-containing protein [Arabidopsis thaliana] >gi	Arabidopsis thaliana	0	0.8472	0.761	0.9908	0.9956	1.0765	0.8732	1.1482	0.7672	0.7516	0.6128
1724	CL14137.Contig1	tyrosine aminotransferase [Micromonas sp. RCC299] >gi	Micromonas sp. RCC299	0	0.9204	0.8581	0.7311	0.5782	0.8954	0.8132	0.5702	0.4109	1.1482	0.7941
1725	CL14666.Contig1	Os01g0738300 [Oryza sativa Japonica Group] >gi	Oryza sativa Japonica Group	0	1.0375	0.9244	0.9817	0.99	0.8318	0.7269	1.0093	0.9667	0.8017	0.6787
1726	CL5210.Contig1	tryptophan rich sensory protein 3 [Physcomitrella patens]	Physcomitrella patens	0	0.4656	0.3042	1.0568	0.8935	1.3428	0.5762	1.803	0.3692	1.3932	0.5477
1727	CL525.Contig1	serine/arginine repetitive matrix protein 1 [Arabidopsis thaliana] >gi	Arabidopsis thaliana	0	0.9727	0.6604	0.7943	0.6303	0.787	0.4839	0.9204	0.6476	0.6427	0.9715
1728	CL11917.Contig1	flagellar associated protein, cobalamin adenosyltransferase-like protein [Chlamydomonas reinhardtii] >gi	Chlamydomonas reinhardtii	0
1729	CL802.Contig1	OSJNBb0049I21.6 [Oryza sativa Japonica Group]	Oryza sativa Japonica Group	0	0.7656	0.5773	0.8091	0.6546	0.7516	0.5672	1.2474	0.6094	0.955	0.9392
1730	CL4601.Contig1	expressed protein [Aureococcus anophagefferens]	Aureococcus anophagefferens	0
1731	CL5769.Contig1	stress-related bZIP transcription factor [Elymus repens]	Elymus repens	0
1732	Unigene4510	metalloproteinase, extracellular matrix glycoprotein VMP11 [Volvox carteri f. nagariensis] >gi	Volvox carteri f. nagariensis	0	5.9156	0.478	10.8643	0.3007	13.1826	0.2273	13.6773	0.2017	22.2843	0.1553
1733	CL7664.Contig1	expressed protein [Aureococcus anophagefferens]	Aureococcus anophagefferens	0
1734	Unigene159	hypothetical protein AURANDRAFT_70714 [Aureococcus anophagefferens]	Aureococcus anophagefferens	0	0.6982	0.5101	0.8318	0.7278	0.7112	0.5374	0.6486	0.4448	0.7656	0.6182
1735	CL6407.Contig1	elongation factor EF-3 [Ectocarpus siliculosus]	Ectocarpus siliculosus	0
1736	Unigene3692	ribosomal protein S5, component of cytosolic 80S ribosome and 40S small subunit [Chlamydomonas reinhardtii] >gi	Chlamydomonas reinhardtii	0	0.7656	0.576	0.871	0.7763	0.6081	0.3949	0.5152	0.4659	0.5649	0.368
1737	CL860.Contig1	photosystem I P700 chlorophyll a apoprotein A2 [Pyropia yezoensis] >gi	Pyropia yezoensis	0	1.3677	0.2924	0.9638	0.8453	0.8551	0.8303	1.0186	0.7278	0.787	0.7364
1738	CL12605.Contig1	nuclear transport factor 2B [Arabidopsis thaliana] >gi	Arabidopsis thaliana	0	0.7586	0.6118	0.879	0.8458	0.8872	0.8454	1	0.9938	0.9036	0.8486
1739	CL11451.Contig1	Os03g0568800 [Oryza sativa Japonica Group] >gi	Oryza sativa Japonica Group	0	0.9462	0.9278	0.9817	0.9701	0.863	0.7628	1	0.8889	0.9727	1
1740	CL9179.Contig1	PEFG, plastid translation elongation factor EF-G [Ectocarpus siliculosus]	Ectocarpus siliculosus	0	1.1803	0.7791	1.1169	0.8334	0.912	0.8122	1.0186	0.9847	1.2942	0.6455
1741	CL2206.Contig1	Myosin class II heavy chain (ISS) [Ostreococcus tauri] >gi	Ostreococcus tauri	0	2.6062	0.1371	2.1086	0.146	1.7539	0.2526	1.1272	0.2399	3.281	0.0691
1742	CL2406.Contig1	fructosamine 3 kinase related protein [Ectocarpus siliculosus]	Ectocarpus siliculosus	0	1.0186	0.9502	1.1376	0.746	1.1272	0.7701	1.0666	0.8618	1.2823	0.5901
1743	CL12608.Contig1	Peptidase S41 family protein [Arabidopsis thaliana] >gi	Arabidopsis thaliana	0	0.6982	0.5354	0.7586	0.6143	0.5546	0.3782	0.7244	0.571	0.7244	0.5668
1744	CL10198.Contig1	114 473 Os04g0391000 [Oryza sativa Japonica Group] >gi	Oryza sativa Japonica Group	0	0.9462	0.9465	1.0471	0.8955	1.1912	0.7087	1.1482	0.7857	1.2246	0.6661
1745	CL470.Contig1	expressed protein [Aureococcus anophagefferens]	Aureococcus anophagefferens	1	0.9908	0.6978	1.0186	0.8505	0.955	0.6993	0.8472	0.8971	1.0965	0.7909
1746	CL14016.Contig1	conserved C2H2 zinc finger protein [Ectocarpus siliculosus]	Ectocarpus siliculosus	2	1.3804	0.5495	1.4191	0.5245	0.7798	0.6541	1.7378	0.3897	0.871	0.7941
1747	Unigene4370	Possible protein kinase [Ectocarpus siliculosus]	Ectocarpus siliculosus	0
1748	Unigene1914	lipoate synthase [Ectocarpus siliculosus]	Ectocarpus siliculosus	0	0.1738	0.1408	0.597	0.4216	0.7379	0.59	0.5248	0.352	0.5248	0.3512
1749	CL15007.Contig1	dcp1-like decapping family protein [Zea mays]	Zea mays	0	0.9727	0.9737	0.871	0.7965	1.2706	0.6419	0.863	0.7843	1.0375	0.9217
1750	Unigene7352	Os02g0106600 [Oryza sativa Japonica Group] >gi	Oryza sativa Japonica Group	0	0.9462	0.8645	0.9376	0.8303	0.8166	0.6237	0.8318	0.5522	1.0765	0.9938
1751	Unigene5028	transketolase [Phytophthora infestans T30-4] >gi	Phytophthora infestans T30-4	0
1752	CL12721.Contig1	expressed protein [Aureococcus anophagefferens]	Aureococcus anophagefferens	0	0.631	0.804	0.6546	0.2534	4.0926	0.2203	4.8753	0.1602	4.529	0.1627
1753	CL9851.Contig1	serine/arginine repetitive matrix protein 1 [Arabidopsis thaliana] >gi	Arabidopsis thaliana	0
1754	CL2260.Contig1	proline-rich-protein [Arabidopsis lyrata subsp. lyrata]	Arabidopsis lyrata subsp. lyrata	1
1755	CL9127.Contig1	Os01g0279200 [Oryza sativa Japonica Group] >gi	Oryza sativa Japonica Group	0	1.0965	0.8454	1.2474	0.6579	1	0.9787	1.0666	0.8816	1.4191	0.5279
1756	CL338.Contig1	Hydrolase, carbon-nitrogen family protein [Ectocarpus siliculosus]	Ectocarpus siliculosus	0	1.3062	0.4568	1.1588	0.6569	1.1066	0.8097	1.8197	0.3043	1.4191	0.4381
1757	CL6286.Contig1	armadillo/beta-catenin-like repeat-containing protein [Arabidopsis thaliana] >gi	Arabidopsis thaliana	0	1.3183	0.3268	1.0864	0.7205	1.028	0.8866	0.9462	0.7696	1.3062	0.3477
1758	CL9962.Contig1	BAC19.11 [Solanum lycopersicum]	Solanum lycopersicum	0	1.0093	0.9715	0.863	0.7889	1.4322	0.5203	0.871	0.791	0.8472	0.7627
1759	CL2997.Contig1	protein phosphatase 2A [Nicotiana tabacum]	Nicotiana tabacum	0	1.3552	0.5688	0.8318	0.7279	0.7311	0.5793	0.2679	0.1847	0.5808	0.4023
1760	CL11275.Contig1	cysteine desulfurase 1, mitochondrial precursor [Phytophthora infestans T30-4] >gi	Phytophthora infestans T30-4	1
1761	CL12053.Contig1	ubiquitin extension protein [Nicotiana tabacum] >gi	Nicotiana tabacum	0	0.8318	0.7366	0.9638	0.9551	0.7112	0.5498	0.6427	0.469	0.5495	0.3715
1762	CL14039.Contig1	transposase [Ectocarpus siliculosus]	Ectocarpus siliculosus	0
1763	CL7828.Contig1	expressed protein [Aureococcus anophagefferens]	Aureococcus anophagefferens	0	1.4454	0.4606	0.9036	0.7746	1.2942	0.556	1.4723	0.44	1.0765	0.84
1764	CL10931.Contig1	DNA mismatch repair protein Mut2-like protein [Nannochloris bacillaris]	Nannochloris bacillaris	0
1765	CL5626.Contig1	chromatin remodeling complex subunit [Populus trichocarpa] >gi	Populus trichocarpa	0
1766	CL10985.Contig1	expressed protein [Aureococcus anophagefferens]	Aureococcus anophagefferens	0	1.0666	0.928	1.1272	0.8524	1.2359	0.6841	1.3062	0.6336	1.1803	0.7781
1767	CL2255.Contig1	Os04g0389800 [Oryza sativa Japonica Group] >gi	Oryza sativa Japonica Group	0	0.7178	0.5601	1.0375	0.9264	1.4322	0.517	1.5417	0.4638	2.421	0.2625
1768	CL11752.Contig1	Os09g0116400 [Oryza sativa Japonica Group] >gi	Oryza sativa Japonica Group	0
1769	CL11000.Contig1	formin 2B [Physcomitrella patens]	Physcomitrella patens	0	0.9727	0.7864	1.1272	0.6176	0.912	0.1764	1.2589	0.2475	0.7178	0.0939
1770	CL12129.Contig1	expressed protein [Aureococcus anophagefferens]	Aureococcus anophagefferens	0	0.863	0.7763	0.7178	0.6482	0.7379	0.5699	0.9204	0.858	0.7727	0.5366
1771	CL11360.Contig1	expressed protein [Aureococcus anophagefferens]	Aureococcus anophagefferens	0	0.9817	0.9884	0.8395	0.7494	0.8017	0.69	0.8318	0.7293	0.6194	0.4445
1772	CL12834.Contig1	expressed protein [Aureococcus anophagefferens]	Aureococcus anophagefferens	0	3.1623	0.2066	4.7424	0.1565	3.4674	0.1925	6.9823	0.1259	3.3113	0.1993
1773	CL12283.Contig1	SCP-like extracellular protein [Phytophthora infestans T30-4] >gi	Phytophthora infestans T30-4	0	0.9908	0.8668	0.2051	0.2395	0.6252	0.5259	0.8472	0.7184	0.3664	0.2824
1774	CL5304.Contig1	acyl-CoA oxidase ACX3 [Arabidopsis thaliana]	Arabidopsis thaliana	0	1.0186	0.952	1.4859	0.4921	1.0471	0.9136	1.8707	0.3517	1.1482	0.7679
1775	CL12925.Contig1	plant synaptotagmin [Sorghum bicolor] >gi	Sorghum bicolor	0	0.9462	0.9432	1.1376	0.7874	1.0186	0.949	1.406	0.5095	1.2134	0.6974
1776	Unigene3294	Paf1 complex component [Chlamydomonas reinhardtii] >gi	Chlamydomonas reinhardtii	0
1777	Unigene5047	mitochondrial manganese superoxide dismutase [Thalassiosira pseudonana CCMP1335] >gi	Thalassiosira pseudonana CCMP1335	0	0.7727	0.5919	0.8241	0.7661	1.0765	0.9279	0.9204	0.6953	1.0666	0.9774
1778	CL16598.Contig1	peptidyl-trna hydrolase [Chlamydomonas reinhardtii] >gi	Chlamydomonas reinhardtii	0	0.7798	0.548	1.1376	0.8307	1.1066	0.744	1.0093	0.8974	1.1695	0.9982
1779	CL15125.Contig1	predicted protein [Micromonas pusilla CCMP1545] >gi	Micromonas pusilla CCMP1545	0	0.6792	0.5118	0.6486	0.4817	0.6792	0.5147	0.863	0.7864	0.8954	0.8499
1780	CL13713.Contig1	expressed protein [Aureococcus anophagefferens]	Aureococcus anophagefferens	0	0.6546	0.4835	0.9817	0.9844	0.597	0.4195	1.1912	0.7174	0.6486	0.4769
1781	CL943.Contig1	cellulosome anchoring protein, cohesin region [Ectocarpus siliculosus]	Ectocarpus siliculosus	0	0.8241	0.6987	0.6855	0.1155	0.7178	0.3046	1.2134	0.3169	1.0568	0.4238
1782	CL10079.Contig1	formin 2A [Physcomitrella patens]	Physcomitrella patens	0	2.8054	0.2295	2.2699	0.2808	1.9055	0.3446	2.4889	0.2559	2.8576	0.2262
1783	CL16770.Contig1	hypothetical protein CHLNCDRAFT_53942 [Chlorella variabilis]	Chlorella variabilis	0	2.2284	0.3641	1.3804	0.6984	2.6546	0.3407	2.7797	0.2229	3.4041	0.2047
1784	Unigene3135	ribosomal protein L2-like [Solanum tuberosum]	Solanum tuberosum	0	1.0666	0.8819	3.2509	0.2025	2.2491	0.2835	3.5645	0.1884	6.0256	0.1361
1785	CL15497.Contig1	expressed protein [Aureococcus anophagefferens]	Aureococcus anophagefferens	0	1.2359	0.6754	1.0965	0.8322	1.556	0.4551	2.0893	0.3077	2.3768	0.2676
1786	CL13377.Contig1	histidinol dehydrogenase [Thlaspi goesingense]	Thlaspi goesingense	0	0.3698	0.2627	0.6607	0.545	0.6668	0.6044	0.2582	0.2259	0.0667	0.1248
1787	CL14641.Contig1	glutaredoxin DUF547 domain-containing protein [Micromonas pusilla CCMP1545] >gi	Micromonas pusilla CCMP1545	0	0.7447	0.6029	0.5702	0.3928	0.3908	0.2534	0.6486	0.4728	1.1803	0.7365
1788	CL12801.Contig1	RNA polymerase III, subunit C34 (ISS) [Ostreococcus tauri] >gi	Ostreococcus tauri	0	1.2942	0.8406	0.5916	0.6834	0.955	0.9308	0.9908	0.6468	0.7943	0.8869
1789	CL7489.Contig1	coatomer subunit beta [Botryococcus braunii]	Botryococcus braunii	0	1.6293	0.0335	0.8472	0.0646	1.1912	0.0367	0.9204	0.0561	1.1803	0.0362
1790	CL2483.Contig1	ubiquitin specific protease 12 [Nicotiana tabacum]	Nicotiana tabacum	0	0.5916	0.413	1.0186	0.9493	0.3698	0.2398	0.597	0.4204	1.3183	0.6028
1791	CL9132.Contig1	white-brown-complex ABC transporter family (Partial) [Ectocarpus siliculosus]	Ectocarpus siliculosus	0	0.6982	0.1435	1.0186	0.4263	1.1695	0.1596	1.4454	0.1445	2.2284	0.0943
1792	CL13089.Contig1	deoxyribodipyrimidine photolyase 1 [Hyaloperonospora arabidopsidis]	Hyaloperonospora arabidopsidis	0	1.2246	0.9604	1.0471	0.7194	0.9376	0.5212	1.1588	0.8377	1.2589	0.9895
1793	CL2996.Contig1	phosphoribosylaminoimidazolecarboxamide formyltransferase/IMP cyclohydrolase [Paulinella chromatophora] >gi	Paulinella chromatophora	0	1.0666	0.8875	1.8535	0.3546	1.3677	0.5582	1.3804	0.5488	1.3062	0.6059
1794	CL2422.Contig1	LOC100286059 [Zea mays] >gi	Zea mays	0	0.9376	0.8811	0.7943	0.6302	0.6546	0.4217	0.8472	0.7127	0.6252	0.3883
1795	CL16272.Contig1	DNAJ heat shock N-terminal domain-containing protein [Helianthus paradoxus]	Helianthus paradoxus	0	0.8318	0.7289	0.4966	0.3296	0.6026	0.4248	0.6427	0.4685	0.2512	0.1764
1796	CL5545.Contig1	serine acetyltransferase [Cyanidioschyzon merolae]	Cyanidioschyzon merolae	0	2.2909	0.2779	0.7447	0.6026	1.3932	0.5443	0.7178	0.5583	1.3804	0.5526
1797	CL14605.Contig1	conserved unknown protein [Ectocarpus siliculosus]	Ectocarpus siliculosus	0
1798	CL7465.Contig1	histone methyltransferase [Chlamydomonas reinhardtii] >gi	Chlamydomonas reinhardtii	0	2.1677	0.2941	1.556	0.4557	1.4723	0.4942	2.1878	0.2934	1.6144	0.4306
1799	CL15488.Contig1	conserved oligomeric Golgi complex component [Citrus unshiu]	Citrus unshiu	0	0.9204	0.6704	0.955	0.8784	1.0666	0.7753	0.879	0.4766	1.0765	0.8406
1800	Unigene8179	Histones H3 and H4 (ISS) [Ostreococcus tauri] >gi	Ostreococcus tauri	0	1.3804	0.521	0.929	0.7695	1.1066	0.6862	0.8166	0.6052	1.0765	0.7837
1801	CL12581.Contig1	ADP-ribosylation factor family [Phytophthora infestans T30-4] >gi	Phytophthora infestans T30-4	0	1.0965	0.8323	1.3183	0.6008	1.3804	0.5516	0.6026	0.4257	1.028	0.9378
1802	CL15130.Contig1	hypothetical protein AURANDRAFT_72421 [Aureococcus anophagefferens]	Aureococcus anophagefferens	0	0.7943	0.7135	0.929	0.9319	1.0568	0.9096	1.2474	0.6751	0.9908	0.8945
1803	CL2410.Contig1	Alb3 homolog, thylakoidal inner membrane insertase [Ectocarpus siliculosus]	Ectocarpus siliculosus	0	1.1695	0.8432	0.7586	0.6194	0.8954	0.7194	1.1912	0.854	1.3183	0.6394
1804	CL11816.Contig1	heat shock protein HslVU, ATPase [Thalassiosira pseudonana CCMP1335] >gi	Thalassiosira pseudonana CCMP1335	0	1.0093	0.9551	1.1272	0.7383	0.6982	0.419	0.9638	0.7266	1.0186	0.9308
1805	Unigene6999	predicted protein [Hordeum vulgare subsp. vulgare]	Hordeum vulgare subsp. vulgare	0	0.9908	0.9931	1.1588	0.7627	0.2938	0.1984	1.6293	0.4257	0.9908	0.9979
1806	CL14994.Contig1	hydroxyproline-rich glycoprotein DZ-HRGP [Volvox carteri f. nagariensis]	Volvox carteri f. nagariensis	0	0.7112	0.5421	0.6368	0.4678	0.5916	0.5713	0.9204	0.9368	0.7178	0.5671
1807	Unigene5144	tRNA-splicing endonuclease subunit sen34 (ISS) [Ostreococcus tauri] >gi	Ostreococcus tauri	0	1.028	0.9368	0.6252	0.4505	0.8241	0.725	0.7112	0.5538	0.7516	0.6076
1808	CL11744.Contig1	expressed protein [Aureococcus anophagefferens]	Aureococcus anophagefferens	0	0.1159	0.5611	0.3802	0.8315	1.406	0.4702	2.3768	0.6138	2.9107	0.2257
1809	CL11182.Contig1	Os10g0561000 [Oryza sativa Japonica Group] >gi	Oryza sativa Japonica Group	0	0.9638	0.9135	0.879	0.8126	1.0765	0.8227	1.0864	0.6865	1.2134	0.5765
1810	Unigene6137	minus agglutinin [Chlamydomonas incerta]	Chlamydomonas incerta	0	1.3062	0.6135	1	0.9845	0.6026	0.4255	0.6026	0.4261	0.7586	0.6227
1811	CL2384.Contig1	DPOD1_ORYSA DNA polymerase delta catalytic subunit gb|AAX96341.1| dna pol (ISS) [Ostreococcus tauri] >gi	Ostreococcus tauri	0	1	0.7788	0.7244	0.398	0.7586	0.4704	1.0471	0.7135	1.0864	0.5897
1812	CL1033.Contig1	expressed protein [Aureococcus anophagefferens]	Aureococcus anophagefferens	0	1.0765	0.8699	0.7112	0.551	0.5495	0.3715	0.7047	0.5451	0.8954	0.8394
1813	CL5199.Contig1	predicted protein [Populus trichocarpa] >gi	Populus trichocarpa	0	1.3552	0.566	4.3251	0.1651	1.1482	0.7706	2.704	0.2367	0.912	0.872
1814	CL12163.Contig1	trypsin-like serine protease [Thalassiosira pseudonana CCMP1335] >gi	Thalassiosira pseudonana CCMP1335	0	1.5417	0.4629	1.1376	0.7827	1.4997	0.4823	1.9231	0.3377	1.3804	0.5535
1815	CL15071.Contig1	expressed protein [Chlorella variabilis]	Chlorella variabilis	0	1.6749	0.4065	1.8707	0.3502	0.8395	0.7498	1.0864	0.8486	1.8707	0.3529
1816	Unigene4817	parvulin-type peptidyl prolyl cis/trans isomerase [Lotus japonicus]	Lotus japonicus	0	0.5916	0.4126	0.7047	0.5412	0.7943	0.6696	1.1376	0.7839	1.0965	0.8446
1817	CL9248.Contig1	similar to Phosphoacetylglucosamine mutase (PAGM) (Acetylglucosamine phosphomutase) (N-acetylglucosa [Ectocarpus siliculosus]	Ectocarpus siliculosus	0	1.4454	0.5227	1.1482	0.7725	1.2823	0.6343	1	0.9543	1.1803	0.7217
1818	CL9213.Contig1	hypothetical protein [Oryza sativa Japonica Group]	Oryza sativa Japonica Group	0	0.6668	0.3433	0.4966	0.3451	0.6982	0.4941	0.871	0.6961	0.6194	0.3601
1819	Unigene1739	expressed protein [Aureococcus anophagefferens]	Aureococcus anophagefferens	0	0.227	0.0927	0.5916	0.3725	0.6194	0.3997	0.4966	0.2897	0.871	0.7767
1820	CL2517.Contig1	glycosyltransferase-like protein [Chlamydomonas reinhardtii] >gi	Chlamydomonas reinhardtii	0	0.5649	0.3868	0.6368	0.4588	0.673	0.5065	0.7178	0.5616	0.9036	0.8591
1821	CL95.Contig2	kinesin family member 3A [Ectocarpus siliculosus]	Ectocarpus siliculosus	0
1822	CL15354.Contig1	pathogenesis-related protein 1-like protein [Volvox carteri f. nagariensis] >gi	Volvox carteri f. nagariensis	0	0.6368	0.46	0.4571	0.2985	0.3565	0.2331	0.3048	0.2034	0.4246	0.2762
1823	CL16047.Contig1	expressed protein [Aureococcus anophagefferens]	Aureococcus anophagefferens	0	1.2134	0.565	1.1803	0.5866	1.2023	0.5612	1.4997	0.3718	0.9376	0.8199
1824	CL1997.Contig1	expressed protein [Aureococcus anophagefferens]	Aureococcus anophagefferens	0	0.1213	0.1172	0.9638	0.9505	0.3532	0.2315	0.5395	0.3655	0.863	0.7825
1825	CL16492.Contig1	ruvb-like protein [Thalassiosira pseudonana CCMP1335] >gi	Thalassiosira pseudonana CCMP1335	0	0.871	0.7046	1.0666	0.8276	0.955	0.9115	0.9036	0.785	1.2023	0.6124
1826	CL12732.Contig1	Mitochondrial Carrier (MC) Family [Phytophthora infestans T30-4] >gi	Phytophthora infestans T30-4	0	1.3804	0.5502	1.0765	0.8608	1.5417	0.461	1.7701	0.3776	1.5704	0.4478
1827	CL7355.Contig1	hypothetical protein VOLCADRAFT_97651 [Volvox carteri f. nagariensis] >gi	Volvox carteri f. nagariensis	0	2.8314	0.2267	1.5996	0.4351	1.556	0.4545	1.2942	0.6189	2.0893	0.309
1828	CL15016.Contig1	F-ATPase family transporter: protons (mitochondrial) [Ostreococcus lucimarinus CCE9901] >gi	Ostreococcus lucimarinus CCE9901	0	0.8395	0.7388	0.4285	0.277	0.3837	0.2496	0.6546	0.4833	0.413	0.2672
1829	CL13957.Contig1	60S acidic ribosomal protein P0 [Phytophthora infestans T30-4] >gi	Phytophthora infestans T30-4	0	0.4831	0.3171	0.6427	0.4662	0.6546	0.4818	0.787	0.6613	0.5152	0.3446
1830	CL12166.Contig1	Os05g0159100 [Oryza sativa Japonica Group] >gi	Oryza sativa Japonica Group	0
1831	CL2598.Contig1	ribulose phosphate-3-epimerase [Chlamydomonas reinhardtii] >gi	Chlamydomonas reinhardtii	0	0.8872	0.8309	1.1066	0.8275	0.8166	0.7093	0.879	0.8115	1.3183	0.5957
1832	CL15655.Contig1	ZIP transporter [Populus trichocarpa] >gi	Populus trichocarpa	0
1833	CL13864.Contig1	choline dehydrogenase [Ectocarpus siliculosus]	Ectocarpus siliculosus	1	1.0375	0.9756	1.1803	0.5711	0.9036	0.9463	0.8395	0.6493	1	0.3801
1834	CL4624.Contig1	SAD1p [Chlamydomonas reinhardtii]	Chlamydomonas reinhardtii	0
1835	CL11920.Contig1	bifunctional inhibitor/lipid-transfer protein/seed storage 2S albumin-like protein [Arabidopsis thaliana] >gi	Arabidopsis thaliana	0	1.0568	0.7283	0.9376	0.7845	0.9908	0.8122	0.9908	0.5609	0.929	0.86
1836	CL12330.Contig1	glutathione reductase (NADPH) [Vitis vinifera]	Vitis vinifera	0
1837	Unigene160	WD40 repeat-containing protein (ISS) [Ostreococcus tauri] >gi	Ostreococcus tauri	0	0.7516	0.6119	0.955	0.9444	0.7656	0.6338	0.7943	0.6724	0.5105	0.3386
1838	Unigene724	unknown protein [Oryza sativa Japonica Group]	Oryza sativa Japonica Group	0	0.5346	0.5914	1.3804	0.5466	0.4529	0.5886	0.3945	0.6614	0.4742	0.5375
1839	CL2586.Contig1	fructose-6-phosphate 2-kinase/fructose-2,6-bisphosphatase [Arabidopsis thaliana]	Arabidopsis thaliana	0
1840	CL15243.Contig1	Os02g0608400 [Oryza sativa Japonica Group] >gi	Oryza sativa Japonica Group	0	0.7379	0.5849	1.0375	0.9202	0.7516	0.6062	0.5808	0.4009	0.5649	0.3898
1841	CL8887.Contig1	zinc finger/ABC transporter fusion protein [Micromonas pusilla CCMP1545] >gi	Micromonas pusilla CCMP1545	0	1.2246	0.6961	0.6855	0.6655	0.929	0.8715	0.673	0.5258	0.863	0.745
1842	CL13967.Contig1	phosphoglycerate kinase [Pyropia yezoensis]	Pyropia yezoensis	0	0.9727	0.9469	0.8954	0.9994	0.929	0.8581	0.7379	0.6327	0.7516	0.6602
1843	CL12052.Contig1	formin 2A [Physcomitrella patens]	Physcomitrella patens	0	0.7379	0.6363	1.5996	0.648	1.9231	0.4002	2.2699	0.5927	4.1687	0.1952
1844	CL13544.Contig1	hypothetical protein AURANDRAFT_72910 [Aureococcus anophagefferens]	Aureococcus anophagefferens	0
1845	CL4674.Contig1	AT5g26830/F2P16_90 [Arabidopsis lyrata subsp. lyrata] >gi	Arabidopsis lyrata subsp. lyrata	0	1.5704	0.4474	1.0666	0.8843	0.5546	0.3798	0.7447	0.595	1.0093	0.9732
1846	CL16526.Contig1	conserved unknown protein [Ectocarpus siliculosus]	Ectocarpus siliculosus	0	1.1066	0.8213	0.9817	0.9924	0.929	0.8995	1.0765	0.8606	1.6293	0.4252
1847	CL7563.Contig1	RabGAP/TBC protein [Chlamydomonas reinhardtii] >gi	Chlamydomonas reinhardtii	0	0.078	0.0896	0.5105	0.3387	0.0488	0.0774	0.1294	0.1233	0.5598	0.3795
1848	CL4952.Contig1	hypothetical protein AURANDRAFT_70670 [Aureococcus anophagefferens]	Aureococcus anophagefferens	0	0.9908	0.9996	0.8091	0.696	0.6918	0.5249	2.8054	0.2289	0.9376	0.9117
1849	CL13922.Contig1	Hypothetical protein [Oryza sativa Japonica Group]	Oryza sativa Japonica Group	0	0.7727	0.6366	0.8166	0.7056	0.8318	0.7295	0.6982	0.5314	1.0375	0.9304
1850	CL11574.Contig1	orfR (ISS) [Ostreococcus tauri] >gi	Ostreococcus tauri	0	1.0186	0.9519	0.9036	0.8106	0.8017	0.6093	1.2823	0.5685	0.9036	0.7895
1851	Unigene6747	Os10g0561000 [Oryza sativa Japonica Group] >gi	Oryza sativa Japonica Group	0	0.9638	0.9793	0.787	0.6735	0.9908	0.9726	0.8872	0.8589	1	0.936
1852	CL12166.Contig1	Os05g0159100 [Oryza sativa Japonica Group] >gi	Oryza sativa Japonica Group	0
1853	CL16739.Contig1	NADH-ubiquinone oxidoreductase-related; K03966 NADH dehydrogenase (ubiquinone) 1 beta subcomplex 10 [EC:1.6.5.3 1.6.99.3]	EC:1.6.5.3 1.6.99.3	0	0.9036	0.8478	1.2706	0.635	1.1376	0.7839	1.4859	0.492	0.6081	0.4293
1854	CL12100.Contig1	ribosomal protein L38, component of cytosolic 80S ribosome and 60S large subunit [Chlamydomonas reinhardtii] >gi	Chlamydomonas reinhardtii	0	0.8954	0.7833	1.1803	0.8429	1.0186	0.9945	0.9376	0.6954	0.912	0.648
1855	Unigene1268	3-ketoacyl-CoA synthase 17 [Arabidopsis thaliana] >gi	Arabidopsis thaliana	0	1.6749	0.4375	1.4723	0.5395	1.3552	0.441	1.5417	0.4998	1.5849	0.4788
1856	CL6764.Contig1	nuclear antigen EBNA1-like protein [Oryza sativa Japonica Group]	Oryza sativa Japonica Group	0
1857	CL5273.Contig1	CYCP4_1 [Arabidopsis lyrata subsp. lyrata] >gi	Arabidopsis lyrata subsp. lyrata	0	1.0375	0.9212	0.871	0.803	1.2706	0.6344	1.5136	0.4725	1.4322	0.5187
1858	CL16609.Contig1	Phosphoinositide-binding clathrin adaptor, N-terminal; Wiscott-Aldrich syndrome, C-terminal [Medicago truncatula]	Medicago truncatula	0	0.7586	0.5913	1.0093	0.854	1.4322	0.5635	1.5704	0.5516	0.929	0.9195
1859	Unigene5255	adenosylmethionine-8-amino-7-oxononanoate aminotransferase [Arabidopsis thaliana] >gi	Arabidopsis thaliana	0	1.5276	0.4679	1.4191	0.5241	1.0471	0.9136	2.1281	0.3028	1.9231	0.34
1860	CL11576.Contig1	expressed protein [Aureococcus anophagefferens]	Aureococcus anophagefferens	0	0.2679	0.1488	0.871	0.7703	0.4966	0.2947	1.2706	0.6186	0.6427	0.4357
1861	CL13172.Contig1	Serine type protease, similar to Protease Do-like 1, chloroplast precursor [Ectocarpus siliculosus]	Ectocarpus siliculosus	0	0.6486	0.6981	0.879	0.9636	0.8395	0.9002	0.8017	0.9968	0.5702	0.7055
1862	CL44.Contig3	expressed protein [Aureococcus anophagefferens]	Aureococcus anophagefferens	0	0.863	0.2946	0.955	0.5687	0.8395	0.0835	1.0471	0.3635	0.7516	0.0536
1863	CL11897.Contig1	formin 2A [Physcomitrella patens]	Physcomitrella patens	0	0.673	0.4663	1.0186	0.8069	0.8241	0.5405	1.2023	0.864	0.8954	0.6632
1864	CL11080.Contig1	Target of rapamycin 1 [Ectocarpus siliculosus]	Ectocarpus siliculosus	0	84.7227	0.018	83.1764	0.0182	23.7684	0.0211	61.9441	0.0191	77.2681	0.0185
1865	CL1294.Contig1	S24C_ARATH Protein transport protein Sec24-like CEF (ISS) [Ostreococcus tauri] >gi	Ostreococcus tauri	0
1866	Unigene1939	expressed protein [Aureococcus anophagefferens]	Aureococcus anophagefferens	0
1867	CL4203.Contig1	hypothetical protein AURANDRAFT_71291 [Aureococcus anophagefferens]	Aureococcus anophagefferens	1	1.2134	0.6906	1.4723	0.4942	1.2134	0.6942	1.7378	0.3867	1.3428	0.5832
1868	CL14789.Contig1	predicted protein [Hordeum vulgare subsp. vulgare] >gi	Hordeum vulgare subsp. vulgare	1	0.5598	0.3846	1.0965	0.8415	1.1272	0.7966	1.2246	0.6808	0.8551	0.7748
1869	CL2587.Contig1	expressed protein [Aureococcus anophagefferens]	Aureococcus anophagefferens	0
1870	CL16600.Contig1	peptide methionine sulfoxide reductase [Gracilaria gracilis]	Gracilaria gracilis	0	1.0375	0.9244	0.9817	0.99	0.8318	0.7269	1.0093	0.9667	0.8017	0.6787
1871	CL4922.Contig1	expressed protein [Aureococcus anophagefferens]	Aureococcus anophagefferens	1
1872	CL15168.Contig1	GTP pyrophosphokinase [Thalassiosira pseudonana CCMP1335] >gi	Thalassiosira pseudonana CCMP1335	0	0.8395	0.7495	1.1272	0.7997	0.9727	0.9714	1.3183	0.5977	1.5276	0.4697
1873	CL13422.Contig1	RecName: Full=Formin-like protein 20; Short=AtFH20 >gi|332003816|gb|AED91199.1| actin binding protein [Arabidopsis thaliana]	Arabidopsis thaliana	0	0.5916	0.7387	0.8395	0.9119	1.8707	0.3091	2.0137	0.3134	1.9953	0.3283
1874	CL1826.Contig1	expressed protein [Aureococcus anophagefferens]	Aureococcus anophagefferens	0	0.9727	0.9619	0.9036	0.8093	0.6368	0.349	1.5276	0.4025	1.0864	0.8333
1875	CL2407.Contig1	expressed protein [Aureococcus anophagefferens]	Aureococcus anophagefferens	0	1.2706	0.6396	2.729	0.2349	0.9036	0.8575	1.7378	0.3863	0.5495	0.3734
1876	CL904.Contig1	Os10g0347800 [Oryza sativa Japonica Group] >gi	Oryza sativa Japonica Group	0	0.2754	0.1895	1.2134	0.6976	0.6982	0.539	1.4723	0.4983	1.5136	0.4781
1877	CL16492.Contig1	ruvb-like protein [Thalassiosira pseudonana CCMP1335] >gi	Thalassiosira pseudonana CCMP1335	0	0.9036	0.8012	0.9817	0.8853	0.9376	0.8512	0.9204	0.7761	0.7379	0.6222
1878	CL355.Contig1	cellulosome anchoring protein, cohesin region [Ectocarpus siliculosus]	Ectocarpus siliculosus	0	1.1482	0.7717	1.0765	0.8742	1.0471	0.9089	2.5119	0.2541	2.6792	0.2392
1879	CL893.Contig1	expressed protein [Chlorella variabilis]	Chlorella variabilis	0	1.4454	0.5091	1.1066	0.8192	1.4997	0.4817	1.3183	0.6025	1.5276	0.4648
1880	CL12060.Contig1	Os01g0959000 [Oryza sativa Japonica Group] >gi	Oryza sativa Japonica Group	0
1881	CL5199.Contig1	predicted protein [Populus trichocarpa] >gi	Populus trichocarpa	0	0.8551	0.7695	1.0666	0.8752	0.673	0.5047	1.1588	0.7569	0.8318	0.7287
1882	CL9683.Contig1	expressed protein [Arabidopsis lyrata subsp. lyrata] >gi	Arabidopsis lyrata subsp. lyrata	0	1.1272	0.8171	1.0568	0.8809	0.9376	0.9166	1.1912	0.6037	1.1803	0.6836
1883	CL16718.Contig1	splicing factor, arginine/serine-rich 2 (SC-35), isoform CRA_a [Ectocarpus siliculosus]	Ectocarpus siliculosus	0	0.6668	0.4999	0.9727	0.9748	0.4699	0.3091	0.673	0.5049	0.2109	0.1581
1884	CL11239.Contig1	hypothetical protein CHLNCDRAFT_140573 [Chlorella variabilis]	Chlorella variabilis	0	1.0186	0.8601	0.8472	0.7733	0.8318	0.8296	1.2474	0.6755	0.929	0.9768
1885	Unigene1794	heat intolerant 1 protein [Arabidopsis thaliana] >gi	Arabidopsis thaliana	0	0.4285	0.277	0.7943	0.6676	0.4571	0.2994	0.4571	0.2993	0.7516	0.6115
1886	CL16317.Contig1	glycoside hydrolase family 47 protein [Micromonas sp. RCC299] >gi	Micromonas sp. RCC299	0
1887	CL15227.Contig1	uncharacterized protein [Arabidopsis thaliana] >gi	Arabidopsis thaliana	0	2.5823	0.2462	3.02	0.2155	1.2589	0.6538	3.5645	0.1891	3.3729	0.1968
1888	CL12759.Contig1	zinc finger Glo3-like protein [Medicago sativa]	Medicago sativa	0	0.3873	0.2513	1	0.9914	0.5649	0.3871	1.7061	0.3957	0.6668	0.4966
1889	CL534.Contig1	expressed protein [Aureococcus anophagefferens]	Aureococcus anophagefferens	0	1.5849	0.4439	1.2359	0.6758	0.7178	0.5637	1.4454	0.5124	0.871	0.7946
1890	CL1481.Contig1	expressed protein [Chlorella variabilis]	Chlorella variabilis	0
1891	CL12090.Contig1	pathogenesis-related protein 1-like protein [Volvox carteri f. nagariensis] >gi	Volvox carteri f. nagariensis	0	0.597	0.7414	1.028	0.9423	1.2589	0.8694	0.3192	0.6684	0.6368	0.6854
1892	CL10730.Contig1	similar to Zinc finger protein [Ectocarpus siliculosus]	Ectocarpus siliculosus	1
1893	CL10810.Contig1	DEAD/DEAH box helicase [Chlamydomonas reinhardtii] >gi	Chlamydomonas reinhardtii	0	0.8954	0.8481	0.9036	0.8741	0.9376	0.9701	0.7798	0.7437	0.8395	0.7459
1894	Unigene2096	RecName: Full=Formin-like protein 6; AltName: Full=OsFH6	All	0
1895	CL495.Contig1	DWNN domain, a CCHC-type zinc finger [Arabidopsis thaliana] >gi	Arabidopsis thaliana	0	0.929	0.8954	0.6982	0.539	0.7112	0.5541	0.912	0.8709	0.9376	0.9125

## Sheet: S3
Table S3.Differentially expressed proteins and their relative expression levels under high temperature stress
Number	Gene_ID	Name	Species	Peptides(95%)	Ratio
					6h:0h	12h:0h	24h:0h	48h:0h	144h:0h
Protein synthesis and degradation
1	CL8714.Contig1	3-isopropylmalate dehydratase	Ectocarpus siliculosus	9	0.46	0.59	0.17	0.07	0.09
2	CL4193.Contig1	tryptophanyl-tRNA synthetase	Ectocarpus siliculosus	9	0.77	0.72	0.43	0.44	0.31
3	CL9836.Contig1	threonine synthase	Chlamydomonas reinhardtii	29	0.89	1.02	0.79	0.4	0.7
4	CL13864.Contig1	choline dehydrogenase	Ectocarpus siliculosus	28	0.77	0.95	0.46	0.47	0.4
5	CL14963.Contig1	protein disulfide isomerase 1	Volvox carteri	8	0.94	1.02	0.92	0.65	0.42
6	CL9179.Contig1	plastid translation elongation factor	Ectocarpus siliculosus	34	1.09	0.63	0.82	0.17	0.33
7	CL93.Contig1	ribosomal protein S1	Ectocarpus siliculosus	12	0.67	0.7	0.39	0.41	0.23
8	CL5807.Contig1	ribosomal protein L12	Porphyra purpurea	11	0.43	0.99	0.65	0.41	0.14
9	CL374.Contig1	ribosomal protein L1	Pyropia yezoensis	9	0.86	0.83	0.53	0.28	0.31
10	CL11407.Contig1	ribosomal protein L3	Pyropia yezoensis	9	0.85	0.85	0.5	0.29	0.13
11	Unigene3014	Serine protease-like protein	Porphyra purpurea	8	1.04	0.55	0.48	0.18	0.04
12	CL6074.Contig1	presequence protease	Arabidopsis thaliana	36	0.81	0.86	0.47	0.15	0.4
13	CL2371.Contig1	Clp protease ATP binding subunit	Pyropia yezoensis	33	1.01	0.57	0.48	0.2	0.52
14	CL10251.Contig1	trypsin-like serine protease	Thalassiosira pseudonana	24	0.81	0.99	0.45	0.27	0.1
15	CL762.Contig1	nitrite reductase	Chlamydomonas reinhardtii	48	0.6	0.66	0.31	0.05	0.06
16	CL14277.Contig1	aspartate aminotransferase	Thalassiosira pseudonana	28	1.2	1.04	0.93	0.51	0.26
17	CL10271.Contig1	diaminopimelate decarboxylase	Zea mays	27	0.94	0.86	0.72	0.41	0.4
18	CL11376.Contig1	HAD-like hydrolase	Ectocarpus siliculosus	8	0.83	0.78	0.61	0.36	0.19
19	CL12792.Contig1	HAD-superfamily hydrolase	Oryza sativa	8	0.8	0.87	0.75	0.4	0.23
20	CL2322.Contig1	alanine-glyoxylate transaminase	Chlamydomonas reinhardtii	26	1.47	1.11	0.42	0.31	0.53
21	CL2480.Contig1	N-acetyl-gamma-glutamyl-phosphate reductase	Ectocarpus siliculosus	13	0.32	0.95	0.4	0.65	0.86
22	CL9492.Contig1	type II secretory pathway family	Micromonas sp. RCC299	21	1	0.65	0.46	0.19	0.76
23	CL698.Contig1	polyubiquitin	Pyropia yezoensis	5	0.81	2.25	2.65	2.76	1.66
24	CL13617.Contig1	glutamate dehydrogenase	Pyropia yezoensis	33	1.59	1.99	2.8	1.55	3.22
25	CL14451.Contig1	vacuolar sorting protein 4b	Zea mays	7	2.09	1.94	0.78	3.32	0.72
26	CL4439.Contig1	protein disulfide isomerase 2	Zea mays	30	2.52	2.7	3.88	3.55	3.63
27	CL12298.Contig1	thiol-disulfide isomerase	Zea mays	8	1.4	1.85	2.86	2.37	2.62
28	CL5456.Contig1	protein disulfide isomerase 1	Volvox carteri	35	2.61	3.36	2.83	3.59	3.32
29	CL2374.Contig1	eukaryotic initiation factor 2A	Ectocarpus siliculosus	12	1.04	1.4	0.78	0.96	0.32
30	Unigene6064	Elongation factor 1-alpha C	Porphyra purpurea	51	2.24	1.75	2.19	1.36	2.77
31	CL9264.Contig1	eukaryotic initiation factor 4A	Ectocarpus siliculosus	13	1.48	0.87	1.19	1.2	1.81
32	CL6508.Contig1	elongation factor 2	Pyropia yezoensis	28	2.01	1.03	1.63	0.68	1.39
33	CL6543.Contig1	plastid Clp protease precursor	Karenia brevis	15	1.13	2.12	1.54	2.1	4.16
34	CL8732.Contig1	secreted protease and protease inhibitor	Chlamydomonas reinhardtii	4	1.01	0.63	1.27	21.29	13.28
35	CL13172.Contig1	Serine type protease	Ectocarpus siliculosus	18	1.5	1.32	1.81	2.61	3.61
36	CL10291.Contig1	Acetylglutamate kinase	Pyropia yezoensis	15	1.34	1	1.94	1.9	3.51
37	CL10964.Contig1	Serine protease-like protein	Porphyra purpurea	27	1.67	1.3	3.05	5.62	2.69
38	CL9796.Contig1	Aspartate/tyrosine/aromatic aminotransferase	Ostreococcus tauri	25	3.06	1.68	2.09	1.44	2.43
39	CL6587.Contig1	glycine cleavage system p-protein	Micromonas pusilla	32	1.85	1.25	1.67	0.98	2.32
40	CL16580.Contig1	D-3-phosphoglycerate dehydrogenase	Phytophthora infestans	9	1.89	1.46	1.94	1.44	0.59
41	CL15240.Contig1	D-3-phosphoglycerate dehydrogenase	Blastocystis hominis	33	5.12	2.42	3.56	2.47	3.75
Photosynthesis
42	CL346.Contig1	psaA	Pyropia yezoensis	5	4.77	0.96	1.85	0.63	1.89
43	CL9985.Contig1	psbU	Griffithsia japonica	30	0.17	0.57	0.97	0.48	0.23
44	CL448.Contig1	psbB	Pyropia yezoensis	22	1.71	0.93	1.19	0.65	0.91
45	CL13145.Contig1	psbS	Galdieria sulphuraria	9	0.45	0.71	0.8	0.58	0.46
46	CL862.Contig1	photosystem II cytochrome c550	Pyropia yezoensis	41	0.31	1.07	0.91	0.63	0.34
47	CL12505.Contig1	psbQ	Galdieria sulphuraria	36	0.79	0.83	0.68	0.35	0.28
48	CL709.Contig1	low PSII accumulation 3 protein	Arabidopsis thaliana	9	0.92	0.85	0.59	0.41	0.31
49	CL2573.Contig1	gamma 31 kDa subunit of phycoerythrin precursor	Aglaothamnion neglectum	25	0.86	0.68	0.55	0.62	0.34
50	CL9645.Contig1	allophycocyanin beta 18 subunit	Pyropia yezoensis	41	0.18	0.56	0.8	0.82	0.51
51	CL10413.Contig1	allophycocyanin alpha subunit	Porphyra purpurea	61	0.31	0.66	0.73	0.43	0.37
52	CL11684.Contig1	Phycobilisome rod-core linker polypeptide	Pyropia yezoensis	47	1.4	0.42	1.19	0.57	1.97
53	CL14658.Contig1	ferredoxin thioreductase subunit beta	Pyropia yezoensis	11	0.27	0.91	0.46	0.58	0.37
54	CL11927.Contig1	ferredoxin component	Griffithsia japonica	25	0.06	0.99	0.78	0.59	0.25
55	CL1231.Contig1	Ribose-5-phosphate isomerase	Ectocarpus siliculosus	32	0.39	0.9	0.83	0.6	0.52
56	CL2285.Contig1	fructose-bisphosphate aldolase	Phytophthora infestans T30-4	41	1.32	0.82	1.75	0.64	1.44
57	Unigene1966	fructose-bisphosphate aldolase	Pyropia yezoensis	91	0.79	0.86	0.64	0.21	0.37
58	CL2495.Contig1	fructose-1,6-bisphosphate aldolase	Chlamydomonas reinhardtii	20	1.08	0.76	0.93	0.25	0.38
59	CL16169.Contig1	fructose-1,6-bisphosphatase	Pyropia yezoensis	16	0.92	0.82	0.93	0.43	0.57
60	CL14211.Contig1	fructose-bisphosphatase	Pyropia yezoensis	18	1.13	0.98	1.01	0.46	0.43
61	CL12236.Contig1	chloroplast thylakoid 11 kDa protein	Guillardia theta	12	0.24	0.93	0.83	0.43	0.26
62	CL12300.Contig1	uroporphyrinogen decarboxylase chloroplast precursor	Micromonas pusilla	10	0.96	0.72	0.55	0.11	0.37
63	CL11715.Contig1	Protochlorophyllide reductase chloroplast precursor	Physcomitrella patens	10	0.94	0.42	0.18	0.15	0.2
64	CL14830.Contig1	ferrochelatase	Euglena gracilis	12	0.64	0.65	0.27	0.2	0.52
65	CL11546.Contig1	chloroplast sedoheptulose-1,7-bisphosphatase	Pyropia yezoensis	55	0.73	0.88	0.68	0.61	0.34
66	CL2445.Contig1	transketolase	Pyropia yezoensis	61	1.15	0.73	0.67	0.27	0.7
67	CL2564.Contig1	transketolase	Pyropia yezoensis	16	2.01	0.84	1.53	1.38	3.18
68	CL4323.Contig1	glutamate-1-semialdehyde 2,1-aminomutase	Chlorella variabilis	39	0.94	1.03	0.33	0.25	0.4
69	Unigene8143	phytoene desaturase	Paulinella chromatophora	11	1.01	0.66	0.84	0.31	0.77
70	CL2256.Contig1	phosphoribulokinase	Galdieria sulphuraria	48	1.22	0.87	0.81	0.19	0.85
71	CL12435.Contig1	light-harvest protein	Griffithsia japonica	5	0.42	0.45	0.97	0.46	10.04
72	CL944.Contig1	plastid oxygen-evolving enhancer 1 precursor	Pyropia yezoensis	24	0.4	0.7	0.73	1.01	12.36
73	CL8233.Contig1	high CO2 inducible periplasmic protein	Ectocarpus siliculosus	30	2.9	1.31	2.38	1.4	0.46
74	CL2585.Contig1	transducin family protein	Arabidopsis lyrata	18	0.84	1.44	1.24	0.9	0.39
75	CL2441.Contig1	carbonic anhydrase	Pyropia yezoensis	16	2.13	1.05	1.78	0.78	2.67
76	CL14333.Contig1	carbonic anhydrase family protein	Arabidopsis lyrata	10	1.79	0.62	1.9	0.79	2.27
77	CL13202.Contig1	geranylgeranyl hydrogenase	Glycine max	14	0.66	0.93	0.52	0.19	0.37
Defense response
78	CL7763.Contig1	Heat shock protein 70	Ectocarpus siliculosus	43	1.25	1.76	2.35	3.64	5
79	CL686.Contig1	Heat shock protein 70	Ascophyllum nodosum	75	8.84	16.15	20.45	23.09	26.06
80	CL2305.Contig1	Heat shock protein 70KD	Cryptomonas paramecium	72	1.5	1.96	3.12	2.37	2.19
81	CL14566.Contig1	heat shock 70 kDa protein	Phytophthora infestans	24	1.46	2.17	2.94	2.8	3.03
82	CL7580.Contig1	Heat shock protein 40	Ectocarpus siliculosus	7	1.08	2.21	2.36	4.18	2.77
83	CL6111.Contig1	Heat shock protein 90	Hemiselmis andersenii	23	2.6	2.17	3.24	4.98	7.11
84	CL9288.Contig1	Heat shock protein 90	Ectocarpus siliculosus	15	1.2	1	2.52	2.66	5.4
85	CL15869.Contig1	Heat shock protein 90	Ectocarpus siliculosus	6	1.09	0.89	2.08	2.02	3.76
86	Unigene6013	Molecular chaperones GRP78/BiP/KAR2	Ectocarpus siliculosus	18	1.24	1.25	1.83	1.79	2.13
87	CL685.Contig1	Chaperone protein dnaK	Pyropia haitanensis	75	1.79	5.68	5.22	3.25	3.25
88	CL16166.Contig1	chaperonin 60	Ostreococcus lucimarinus	27	1.8	1.57	2.78	3.51	6.4
89	CL2696.Contig1	calnexin-like protein	Solanum lycopersicum	7	1.34	1.73	1.84	2.57	3.44
90	CL2362.Contig1	Trigger factor	Ectocarpus siliculosus	14	0.84	0.99	0.43	0.3	0.33
91	CL2348.Contig1	NADP-thioredoxin reductase C precursor	Hordeum vulgare	9	1.02	0.87	0.45	0.39	0.28
92	CL15026.Contig1	ascorbate peroxidase	Galdieria sulphuraria	39	0.55	0.99	0.83	0.17	0.7
93	CL6011.Contig1	catalase	Pyropia yezoensis	32	0.6	0.94	1.76	1.23	2.67
94	CL2391.Contig1	peptide methionine sulfoxide reductase	Arabidopsis thaliana	6	0.9	1.38	1.83	3.06	2.49
95	CL12345.Contig1	Peptide-methionine-S-oxide reductase	Micromonas sp. RCC299	10	1.42	1.42	1.62	1.29	1.92
96	CL14187.Contig1	GDP-D-mannose 3',5'-epimerase	Arabidopsis lyrata	40	1.1	1.77	1.18	1.22	0.82
97	CL13751.Contig1	L-galactose dehydrogenase	Prunus persica	15	1.62	1.61	1.62	2.07	1.67
98	CL1092.Contig1	quinone oxidoreductase	Fragaria x ananassa	18	2.91	1.14	1.53	0.94	0.89
99	CL3573.Contig1	Serine/threonine protein phosphatase	Ostreococcus tauri	4	1.23	1.43	0.93	1.63	3.52
100	CL15944.Contig1	metacaspase type II	Volvox carteri	21	1.19	1.48	0.55	0.43	0.5
101	CL862.Contig1	Cytochrome C	Pyropia yezoensis	12	1.01	1.08	1.1	0.85	0.34
102	CL4372.Contig1	polyamine oxidase	Hordeum vulgare	18	2.41	1.02	1.81	1.52	1.41
103	CL291.Contig1	stress-induced protein	Ostreococcus tauri	21	0.94	2.96	1.42	2.5	2.08
104	CL2389.Contig1	aldehyde dehydrogenase	Micromonas sp. RCC299	17	1.22	1.14	0.89	0.38	0.12
Energy and carbohydrate metabolism
105	CL7636.Contig1	Aconitate hydratase	Gracilaria gracilis	37	1.02	1.53	0.96	2	1.9
106	CL7844.Contig1	glucose-6-phosphate isomerase	Chondrus crispus	15	1.39	1.49	1.48	1.14	1.77
107	CL3637.Contig1	phosphoglucomutase	Arabidopsis thaliana	14	1.73	1.06	1.64	0.72	1.27
108	CL116.Contig2	enolase	Arabidopsis lyrata	58	1.28	1.61	1.77	1.15	0.51
109	CL11710.Contig1	transaldolase	Thalassiosira pseudonana	27	2.9	2.01	2.7	0.87	4.74
110	CL2546.Contig1	UDP-glucose 4-epimerase	Phaeodactylum tricornutum	18	1.8	1.37	2.16	1.77	2.19
111	CL10220.Contig1	Galactose kinase	Ectocarpus siliculosus	15	2.37	2.65	1.83	3.31	3.36
112	CL3660.Contig1	V-type proton ATPase subunit B	Cyanidium caldarium	26	1.86	0.9	1.69	1.38	2.66
113	CL2355.Contig1	V-type proton ATPase catalytic subunit A	Cyanidium caldarium	27	1.12	0.69	1.59	1.26	2.25
114	CL146.Contig1	ATP synthase CF1 alpha subunit	Pyropia yezoensis	115	0.78	0.92	0.47	0.39	0.34
115	CL9735.Contig1	glyceraldehyde 3-phosphate dehydrogenase	Pyropia yezoensis	44	4.07	2.81	4.35	1.52	3.79
116	CL16058.Contig1	Glyceraldehyde 3-phosphate dehydrogenase	Pyropia yezoensis	46	1.52	0.76	0.28	0.33	1.47
117	CL776.Contig1	citrate synthase	Malus xiaojinensis	8	2.22	1.27	2.58	0.85	2.92
118	CL13171.Contig1	alpha-amylase	Oryza sativa	6	1.01	1.15	0.9	2.99	5.19
119	CL2402.Contig1	ATP/ADP translocator	Chlorella variabilis	11	1.93	0.99	1.35	0.72	1.1
120	CL4949.Contig1	ribulose-phosphate 3-epimerase	Pyropia yezoensis	11	0.26	0.69	1	0.47	0.24
121	CL16646.Contig1	glucose-6-phosphate 1-dehydrogenase	Cyanidium caldarium	10	0.79	0.7	0.62	0.49	0.38
122	CL13967.Contig1	phosphoglycerate kinase	Pyropia yezoensis	58	0.86	0.88	0.12	0.41	0.52
Secondary metabolism
123	CL16087.Contig1	4-hydroxy-3-methylbut-2-en-1-yl diphosphate synthase	Paulinella chromatophora	10	0.69	0.86	0.34	0.15	0.25
124	CL5416.Contig1	farnesyltranstransferase	Phaeodactylum tricornutum	8	0.56	0.54	0.42	0.13	0.17
125	CL4080.Contig1	1-deoxy-D-xylulose 5-phosphate reductoisomerase	Pyropia yezoensis	13	0.76	0.53	0.23	0.09	0.18
126	CL2136.Contig1	FAD synthetase	Chlamydomonas reinhardtii	5	0.68	0.5	0.37	0.24	0.07
127	CL5215.Contig1	UDP-sulfoquinovose synthase	Ectocarpus siliculosus	8	0.84	0.99	0.74	0.58	0.43
128	CL2324.Contig1	S-adenosyl-L-homocysteine hydrolase	Chlorella variabilis	22	2.33	1.45	1.79	1.4	2.42
129	CL2382.Contig1	AIR synthase-related protein	Chlamydomonas reinhardtii	12	1.54	0.82	1.56	0.5	1.35
Sulfur metabolism
130	CL8516.Contig1	cysteine synthase	Porphyra purpurea	70	1.48	2.86	3.21	1.21	2.4
131	Unigene1938	Sulfate adenylyltransferase	Pyropia yezoensis	55	1.43	1.88	1.97	1.14	0.31
132	Unigene1990	sulfite reductase	Porphyra purpurea	24	0.74	1.11	0.8	0.49	0.38
133	CL2403.Contig1	bifunctional 3-phosphoadenosine 5-phosphosulfate synthetase 2	Zea mays	22	1.01	0.77	0.21	0.28	0.16
134	CL6619.Contig1	cystathionine gamma synthase	Ostreococcus lucimarinus	7	0.8	0.66	0.63	0.36	0.27
Signal transduction
135	CL15059.Contig1	Receptor of activated protein kinase C	Ostreococcus lucimarinus	17	1.88	0.93	1.94	0.78	2.04
136	CL4838.Contig1	myo-inositol 2-dehydrogenase	Ectocarpus siliculosus	37	0.87	1.25	0.84	0.66	0.3
137	Unigene6082	myo-inositol dehydrogenase precursor	Galdieria sulphuraria	24	1.19	1.14	1.11	0.86	0.32
138	CL16562.Contig1	YchF-like GTPase	Ectocarpus siliculosus	6	0.93	0.63	0.37	0.23	0.26
Lipid metabolism
139	CL8835.Contig1	glyoxysomal beta-ketoacyl-thiolase	Brassica napus	8	1.64	1.34	2.87	1.84	5
140	Unigene390	enoyl-(acyl-carrier-protein) reductase	Paulinella chromatophora	12	0.49	0.91	1.04	0.16	0.62
141	CL12445.Contig1	Acyl-CoA binding protein	Digitalis lanata	3	0.19	1.12	1.31	0.99	0.16
Methylation
142	CL12994.Contig1	S-Adenosyl-Methionine synthetase	Ectocarpus siliculosus	25	1.82	0.81	1.41	0.87	1.39
143	CL11322.Contig1	SAM dependent methyltransferase	Micromonas sp. RCC299	4	0.71	0.79	0.8	0.24	0.11
Cytoskeleton
144	CL2461.Contig1	Tubulin beta chain	Pyropia yezoensis	26	1.19	1.54	1.59	1.4	2.37
Hypothetical or unknown
145	CL6161.Contig1	metalloprotease	Thalassiosira pseudonana	54	0.54	0.71	0.42	0.49	0.28
146	Unigene912	Uncharacterized protein	Pyropia yezoensis	5	0.82	0.49	0.32	0.1	0.25
147	CL12277.Contig1	Probable protein phosphatase	Arabidopsis thaliana	9	0.8	0.87	0.37	0.43	0.15
148	CL450.Contig1	flotillin-1	Griffithsia japonica	3	0.81	0.41	2.32	6.81	4.05
149	CL14974.Contig1	charged multivesicular body protein 4b	Zea mays	9	0.47	1.26	1.22	2.6	2.03
150	CL988.Contig1	short chain dehydrogenase	Chlamydomonas reinhardtii	18	1.39	1.36	1.96	2.09	3.35
151	Pre.55	Os02g0115900	Oryza sativa	22	1.7	2.11	3.66	5.04	3.93
